# Supplementary material for: Divergent evolutionary trajectories shape the postmating transcriptional profiles of conspecifically and heterospecifically mated cactophilic Drosophila females
Source: Commun Biol. 2022 Aug 19;5:842. doi: 10.1038/s42003-022-03758-2 (PMC9391497; doi:10.1038/s42003-022-03758-2)
Supplement: Supplementary file 4 — Supplementary Data 1 [file 42003_2022_3758_MOESM4_ESM.xlsx]

## Sheet: Fecundity (1a) & Hatching (1b)
cross type	couple ID	fecundity (# eggs)	# larva	Proportion of eggs hatching
conspecific	4	142	61	0.43
conspecific	7	76	66	0.87
conspecific	8	90	72	0.8
conspecific	9	88	42	0.48
conspecific	12	115	74	0.64
conspecific	13	141	95	0.67
conspecific	14	102	83	0.81
conspecific	15	133	79	0.59
conspecific	17	115	100	0.87
conspecific	18	92	76	0.83
heterospecific	3	63	23	0.37
heterospecific	4	101	16	0.16
heterospecific	5	128	0	0
heterospecific	6	98	2	0.02
heterospecific	8	62	0	0
heterospecific	9	76	0	0
heterospecific	11	24	0	0
heterospecific	12	123	0	0
heterospecific	14	88	0	0
heterospecific	15	75	0	0
heterospecific	24	91	9	0.1

## Sheet: Fertilization (1c)
Cross	Fertilized (1=fertilized; 0=unfertilized)
Conspecific	1
Conspecific	1
Conspecific	1
Conspecific	1
Conspecific	1
Conspecific	1
Conspecific	1
Conspecific	1
Conspecific	1
Conspecific	1
Conspecific	1
Conspecific	1
Conspecific	1
Conspecific	1
Conspecific	1
Conspecific	1
Conspecific	1
Conspecific	1
Conspecific	1
Conspecific	1
Conspecific	1
Conspecific	1
Conspecific	1
Conspecific	1
Conspecific	1
Conspecific	1
Conspecific	1
Conspecific	1
Conspecific	1
Conspecific	1
Conspecific	1
Conspecific	1
Conspecific	1
Conspecific	1
Conspecific	1
Conspecific	1
Conspecific	1
Conspecific	1
Conspecific	1
Conspecific	1
Conspecific	1
Conspecific	1
Conspecific	1
Conspecific	1
Conspecific	1
Conspecific	1
Conspecific	1
Conspecific	1
Conspecific	1
Conspecific	1
Conspecific	1
Conspecific	1
Conspecific	1
Conspecific	1
Conspecific	1
Conspecific	1
Conspecific	1
Conspecific	1
Conspecific	1
Conspecific	1
Conspecific	1
Conspecific	1
Conspecific	1
Conspecific	1
Conspecific	1
Conspecific	0
Conspecific	0
Conspecific	0
Conspecific	1
Conspecific	1
Conspecific	1
Conspecific	1
Conspecific	1
Conspecific	1
Conspecific	1
Conspecific	1
Conspecific	1
Conspecific	1
Conspecific	1
Conspecific	1
Conspecific	1
Conspecific	1
Conspecific	1
Conspecific	1
Conspecific	1
Conspecific	1
Conspecific	1
Conspecific	1
Conspecific	1
Conspecific	1
Conspecific	1
Conspecific	1
Conspecific	1
Conspecific	1
Conspecific	1
Conspecific	1
Conspecific	1
Conspecific	1
Conspecific	1
Conspecific	1
Conspecific	1
Conspecific	1
Conspecific	1
Conspecific	1
Conspecific	1
Conspecific	1
Conspecific	1
Conspecific	1
Conspecific	1
Conspecific	1
Conspecific	1
Conspecific	1
Conspecific	1
Conspecific	1
Conspecific	1
Conspecific	1
Conspecific	1
Conspecific	1
Conspecific	1
Conspecific	1
Conspecific	1
Conspecific	1
Conspecific	1
Conspecific	1
Conspecific	1
Conspecific	1
Conspecific	1
Conspecific	1
Conspecific	1
Conspecific	1
Conspecific	1
Conspecific	1
Conspecific	1
Conspecific	1
Conspecific	1
Conspecific	1
Conspecific	1
Conspecific	1
Conspecific	1
Conspecific	1
Conspecific	1
Conspecific	1
Conspecific	1
Conspecific	1
Conspecific	1
Conspecific	1
Conspecific	1
Conspecific	1
Conspecific	1
Conspecific	1
Conspecific	1
Conspecific	1
Conspecific	0
Conspecific	0
Conspecific	0
Conspecific	0
Conspecific	0
Conspecific	0
Conspecific	0
Conspecific	0
Conspecific	0
Conspecific	0
Conspecific	0
Conspecific	0
Conspecific	0
Conspecific	0
Conspecific	0
Conspecific	0
Conspecific	0
Conspecific	1
Conspecific	1
Conspecific	1
Conspecific	1
Conspecific	1
Conspecific	1
Conspecific	1
Conspecific	1
Conspecific	1
Conspecific	1
Conspecific	1
Conspecific	1
Conspecific	1
Conspecific	1
Conspecific	1
Conspecific	1
Conspecific	1
Conspecific	1
Conspecific	1
Conspecific	1
Conspecific	1
Conspecific	1
Conspecific	1
Conspecific	1
Conspecific	1
Conspecific	1
Conspecific	1
Conspecific	1
Conspecific	1
Conspecific	1
Conspecific	1
Conspecific	1
Conspecific	1
Conspecific	1
Conspecific	1
Conspecific	1
Conspecific	1
Conspecific	1
Conspecific	1
Conspecific	1
Conspecific	1
Conspecific	1
Conspecific	1
Conspecific	1
Conspecific	1
Conspecific	1
Conspecific	1
Conspecific	1
Conspecific	1
Conspecific	1
Conspecific	1
Conspecific	1
Conspecific	1
Conspecific	1
Conspecific	1
Conspecific	1
Conspecific	1
Conspecific	1
Conspecific	1
Conspecific	1
Conspecific	1
Conspecific	1
Conspecific	1
Conspecific	1
Conspecific	1
Conspecific	1
Conspecific	1
Conspecific	1
Conspecific	1
Conspecific	1
Conspecific	1
Conspecific	1
Conspecific	1
Conspecific	1
Conspecific	1
Conspecific	1
Conspecific	1
Conspecific	1
Conspecific	1
Conspecific	1
Conspecific	1
Conspecific	1
Conspecific	1
Conspecific	1
Conspecific	1
Conspecific	1
Conspecific	1
Conspecific	1
Conspecific	1
Conspecific	1
Conspecific	1
Conspecific	1
Conspecific	1
Conspecific	1
Conspecific	1
Conspecific	1
Conspecific	1
Conspecific	1
Conspecific	1
Conspecific	1
Conspecific	1
Conspecific	1
Conspecific	1
Conspecific	1
Conspecific	1
Conspecific	1
Conspecific	1
Conspecific	1
Conspecific	1
Conspecific	1
Conspecific	1
Conspecific	1
Conspecific	1
Conspecific	1
Conspecific	1
Conspecific	1
Conspecific	1
Conspecific	1
Conspecific	1
Conspecific	1
Conspecific	1
Conspecific	1
Conspecific	1
Conspecific	1
Conspecific	1
Conspecific	1
Conspecific	1
Conspecific	1
Conspecific	1
Conspecific	1
Conspecific	1
Conspecific	1
Conspecific	1
Conspecific	0
Conspecific	0
Conspecific	0
Conspecific	0
Conspecific	0
Conspecific	0
Conspecific	0
Conspecific	0
Conspecific	0
Conspecific	0
Conspecific	0
Conspecific	0
Conspecific	0
Conspecific	0
Conspecific	1
Conspecific	1
Conspecific	1
Conspecific	1
Conspecific	1
Conspecific	1
Conspecific	1
Conspecific	1
Conspecific	1
Conspecific	1
Conspecific	1
Conspecific	1
Conspecific	1
Conspecific	1
Conspecific	1
Conspecific	1
Conspecific	1
Conspecific	1
Conspecific	1
Conspecific	1
Conspecific	1
Conspecific	1
Conspecific	1
Conspecific	1
Conspecific	1
Conspecific	1
Conspecific	1
Conspecific	1
Conspecific	1
Conspecific	1
Conspecific	1
Conspecific	1
Conspecific	1
Conspecific	1
Conspecific	1
Conspecific	1
Conspecific	1
Conspecific	1
Conspecific	1
Conspecific	1
Conspecific	1
Conspecific	1
Conspecific	1
Conspecific	1
Conspecific	1
Conspecific	1
Conspecific	1
Conspecific	1
Conspecific	1
Conspecific	1
Conspecific	1
Conspecific	1
Conspecific	1
Conspecific	1
Conspecific	1
Conspecific	1
Conspecific	1
Conspecific	1
Conspecific	1
Conspecific	1
Conspecific	1
Conspecific	1
Conspecific	1
Conspecific	1
Conspecific	1
Conspecific	1
Conspecific	1
Conspecific	1
Conspecific	1
Conspecific	1
Conspecific	1
Conspecific	1
Conspecific	1
Conspecific	1
Conspecific	1
Conspecific	1
Conspecific	1
Conspecific	1
Conspecific	1
Conspecific	1
Conspecific	1
Conspecific	1
Conspecific	1
Conspecific	1
Conspecific	1
Conspecific	1
Conspecific	1
Conspecific	1
Conspecific	1
Conspecific	1
Conspecific	1
Conspecific	1
Conspecific	1
Conspecific	1
Conspecific	1
Conspecific	1
Conspecific	1
Conspecific	1
Conspecific	1
Conspecific	1
Conspecific	1
Conspecific	1
Conspecific	1
Conspecific	1
Conspecific	1
Conspecific	0
Conspecific	0
Conspecific	0
Conspecific	0
Conspecific	0
Conspecific	0
Conspecific	0
Conspecific	0
Conspecific	0
Conspecific	0
Conspecific	0
Conspecific	0
Conspecific	0
Conspecific	0
Conspecific	0
Conspecific	0
Conspecific	0
Conspecific	0
Conspecific	0
Conspecific	0
Conspecific	0
Conspecific	0
Conspecific	0
Conspecific	0
Heterospecific	0
Heterospecific	0
Heterospecific	0
Heterospecific	0
Heterospecific	0
Heterospecific	1
Heterospecific	1
Heterospecific	1
Heterospecific	1
Heterospecific	1
Heterospecific	1
Heterospecific	1
Heterospecific	1
Heterospecific	1
Heterospecific	0
Heterospecific	0
Heterospecific	0
Heterospecific	0
Heterospecific	0
Heterospecific	1
Heterospecific	1
Heterospecific	1
Heterospecific	1
Heterospecific	1
Heterospecific	1
Heterospecific	1
Heterospecific	1
Heterospecific	1
Heterospecific	1
Heterospecific	1
Heterospecific	1
Heterospecific	1
Heterospecific	1
Heterospecific	1
Heterospecific	1
Heterospecific	1
Heterospecific	1
Heterospecific	1
Heterospecific	1
Heterospecific	1
Heterospecific	1
Heterospecific	1
Heterospecific	1
Heterospecific	1
Heterospecific	1
Heterospecific	1
Heterospecific	1
Heterospecific	1
Heterospecific	1
Heterospecific	1
Heterospecific	1
Heterospecific	1
Heterospecific	1
Heterospecific	1
Heterospecific	1
Heterospecific	1
Heterospecific	1
Heterospecific	1
Heterospecific	1
Heterospecific	1
Heterospecific	1
Heterospecific	1
Heterospecific	1
Heterospecific	1
Heterospecific	1
Heterospecific	1
Heterospecific	1
Heterospecific	1
Heterospecific	1
Heterospecific	1
Heterospecific	1
Heterospecific	1
Heterospecific	1
Heterospecific	1
Heterospecific	1
Heterospecific	1
Heterospecific	1
Heterospecific	1
Heterospecific	1
Heterospecific	1
Heterospecific	1
Heterospecific	1
Heterospecific	1
Heterospecific	1
Heterospecific	1
Heterospecific	1
Heterospecific	1
Heterospecific	1
Heterospecific	1
Heterospecific	1
Heterospecific	1
Heterospecific	0
Heterospecific	0
Heterospecific	0
Heterospecific	0
Heterospecific	0
Heterospecific	0
Heterospecific	0
Heterospecific	0
Heterospecific	0
Heterospecific	0
Heterospecific	0
Heterospecific	0
Heterospecific	0
Heterospecific	0
Heterospecific	0
Heterospecific	0
Heterospecific	0
Heterospecific	0
Heterospecific	0
Heterospecific	0
Heterospecific	0
Heterospecific	0
Heterospecific	0
Heterospecific	0
Heterospecific	0
Heterospecific	0
Heterospecific	0
Heterospecific	0
Heterospecific	0
Heterospecific	0
Heterospecific	0
Heterospecific	0
Heterospecific	0
Heterospecific	0
Heterospecific	0
Heterospecific	0
Heterospecific	0
Heterospecific	0
Heterospecific	0
Heterospecific	0
Heterospecific	0
Heterospecific	0
Heterospecific	0
Heterospecific	0
Heterospecific	0
Heterospecific	0
Heterospecific	0
Heterospecific	0
Heterospecific	0
Heterospecific	0
Heterospecific	0
Heterospecific	0
Heterospecific	0
Heterospecific	0
Heterospecific	0
Heterospecific	0
Heterospecific	0
Heterospecific	0
Heterospecific	0
Heterospecific	0
Heterospecific	0
Heterospecific	0
Heterospecific	0
Heterospecific	0
Heterospecific	0
Heterospecific	0
Heterospecific	0
Heterospecific	0
Heterospecific	0
Heterospecific	0
Heterospecific	0
Heterospecific	0
Heterospecific	0
Heterospecific	0
Heterospecific	0
Heterospecific	0
Heterospecific	0
Heterospecific	0
Heterospecific	0
Heterospecific	0
Heterospecific	0
Heterospecific	0
Heterospecific	0
Heterospecific	0
Heterospecific	0
Heterospecific	0
Heterospecific	0
Heterospecific	0
Heterospecific	0
Heterospecific	0
Heterospecific	0
Heterospecific	0
Heterospecific	0
Heterospecific	0
Heterospecific	0
Heterospecific	0
Heterospecific	0
Heterospecific	0
Heterospecific	0
Heterospecific	0
Heterospecific	0
Heterospecific	0
Heterospecific	0
Heterospecific	0
Heterospecific	1
Heterospecific	1
Heterospecific	0
Heterospecific	0
Heterospecific	0
Heterospecific	0
Heterospecific	0
Heterospecific	0
Heterospecific	0
Heterospecific	0
Heterospecific	0
Heterospecific	0
Heterospecific	0
Heterospecific	0
Heterospecific	0
Heterospecific	0
Heterospecific	0
Heterospecific	0
Heterospecific	0
Heterospecific	0
Heterospecific	0
Heterospecific	0
Heterospecific	0
Heterospecific	0
Heterospecific	0
Heterospecific	0
Heterospecific	0
Heterospecific	0
Heterospecific	0
Heterospecific	0
Heterospecific	0
Heterospecific	0
Heterospecific	0
Heterospecific	0
Heterospecific	0
Heterospecific	0
Heterospecific	0
Heterospecific	0
Heterospecific	0
Heterospecific	0
Heterospecific	0
Heterospecific	0
Heterospecific	0
Heterospecific	0
Heterospecific	0
Heterospecific	0
Heterospecific	0
Heterospecific	0
Heterospecific	0
Heterospecific	0
Heterospecific	0
Heterospecific	0
Heterospecific	0
Heterospecific	0
Heterospecific	0
Heterospecific	0
Heterospecific	0
Heterospecific	0
Heterospecific	0
Heterospecific	0
Heterospecific	0
Heterospecific	0
Heterospecific	0
Heterospecific	0
Heterospecific	0
Heterospecific	0
Heterospecific	0
Heterospecific	0
Heterospecific	0
Heterospecific	0
Heterospecific	0
Heterospecific	0
Heterospecific	0
Heterospecific	0
Heterospecific	0
Heterospecific	0
Heterospecific	1
Heterospecific	1
Heterospecific	1
Heterospecific	1
Heterospecific	1
Heterospecific	1
Heterospecific	1
Heterospecific	1
Heterospecific	1
Heterospecific	1
Heterospecific	1
Heterospecific	1
Heterospecific	1
Heterospecific	1
Heterospecific	1
Heterospecific	1
Heterospecific	1
Heterospecific	1
Heterospecific	1
Heterospecific	1
Heterospecific	1
Heterospecific	1
Heterospecific	1
Heterospecific	1
Heterospecific	1
Heterospecific	1
Heterospecific	1
Heterospecific	1
Heterospecific	1
Heterospecific	0
Heterospecific	0
Heterospecific	0
Heterospecific	0
Heterospecific	0
Heterospecific	0
Heterospecific	0
Heterospecific	0
Heterospecific	0
Heterospecific	0
Heterospecific	0
Heterospecific	0
Heterospecific	0
Heterospecific	0
Heterospecific	0
Heterospecific	0
Heterospecific	0
Heterospecific	0
Heterospecific	0
Heterospecific	0
Heterospecific	0
Heterospecific	0
Heterospecific	0
Heterospecific	0
Heterospecific	0
Heterospecific	0
Heterospecific	0
Heterospecific	0
Heterospecific	0
Heterospecific	0
Heterospecific	0
Heterospecific	0
Heterospecific	0
Heterospecific	0
Heterospecific	0
Heterospecific	0
Heterospecific	0
Heterospecific	0

## Sheet: Sperm motility (1d)
Type	Female	Age (days)	Motile Sperm	Notes	Motility
con	mov	1	yes	many	many
hetero	ari	1	yes	many	many
hetero	mov	1	yes	many	many
hetero	mov	1	yes	many	many
hetero	mov	1	yes	many	many
con	ari	1	yes	many	many
con	ari	1	yes	many	many
con	ari	1	yes	many	many
con	ari	1	yes	many	many
con	ari	1	yes	many	many
con	ari	1	yes	many	many
con	ari	5	yes	many	many
con	ari	5	yes	many	many
con	ari	5	yes	many	many
con	ari	5	yes	many	many
con	ari	5	yes	many	many
con	ari	5	yes	many	many
con	ari	1	yes	many	many
con	ari	1	yes	many	many
con	ari	1	yes	many	many
hetero	mov	1	yes	many	many
hetero	mov	1	yes	many	many
con	ari	5	yes	many	many
con	ari	5	yes	many	many
con	ari	5	yes	many	many
con	ari	5	yes	many	many
con	ari	5	yes	many	many
con	ari	5	yes	many	many
con	mov	5	yes	many	many
con	mov	5	yes	many	many
con	mov	5	yes	many	many
con	mov	5	yes	many	many
con	mov	5	yes	many	many
con	mov	1	yes	many	many
hetero	mov	1	yes	many	many
hetero	mov	1	yes	many	many
hetero	mov	1	yes	many	many
con	mov	1	yes	many	many
con	mov	1	yes	many	many
con	mov	1	yes	many	many
con	mov	1	yes	many	many
con	mov	1	yes	many	many
con	mov	1	yes	many	many
con	mov	5	yes	many	many
con	mov	5	yes	many	many
con	mov	5	yes	many	many
con	mov	5	yes	many	many
con	mov	5	yes	many	many
con	mov	5	yes	many	many
hetero	mov	5	yes	med	med
hetero	ari	5	yes	med	med
hetero	ari	5	yes	med	med
hetero	ari	1	yes	med	med
hetero	mov	1	yes	med	med
con	ari	5	yes	med	med
con	mov	5	yes	med	med
hetero	mov	5	yes	med	med
hetero	mov	5	yes	med	med
con	mov	1	yes	med	med
con	mov	1	yes	med	med
con	mov	1	yes	med	med
con	mov	1	yes	med	med
con	mov	1	yes	med	med
con	mov	1	yes	med	med
con	mov	5	yes	med	med
con	mov	5	yes	med	med
con	mov	5	yes	med	med
hetero	ari	5	yes	very few	few
hetero	ari	5	yes	very few	few
hetero	ari	1	yes	very few	few
hetero	mov	5	yes	very few	few
hetero	ari	5	yes	very few	few
hetero	ari	1	yes	very few	few
hetero	ari	5	yes	very few	few
hetero	mov	5	yes	very few	few
hetero	mov	5	yes	very few	few
hetero	mov	5	yes	very few	few
hetero	mov	5	yes	very few	few
hetero	mov	5	yes	very few	few
hetero	mov	5	yes	very few	few
con	mov	1	yes	very few	few
con	mov	5	yes	very few	few
con	mov	5	yes	very few	few
hetero	ari	1	no		none
hetero	ari	1	no		none
hetero	ari	1	no		none
hetero	ari	5	no		none
hetero	ari	5	no		none
hetero	mov	1	no		none
hetero	ari	1	no		none
hetero	ari	1	no		none
hetero	ari	1	no		none
con	ari	1	no		none
hetero	mov	5	no		none
hetero	ari	5	no		none
con	ari	5	no		none
hetero	ari	1	no		none
hetero	ari	1	no		none
hetero	ari	1	no		none
hetero	ari	1	no		none
hetero	ari	1	no		none
con	ari	5	no		none
hetero	ari	5	no		none
hetero	ari	5	no		none
hetero	ari	5	no		none
hetero	ari	5	no		none
hetero	ari	5	no		none
hetero	ari	5	no		none
con	mov	1	no		none
hetero	mov	1	no		none

## Sheet: Underlying values for Fig 3a
		45 min		6 hrs
D. mojavensis		Conspecific	Heterospecific	Conspecific	Heterospecific
	DE only	395	182	315	123
	AS only	433	354	440	0
	IR only	27	21	25	1
	DE + AS	10	2	4	0
	DE + IR	1	0	0	0
	AS + IR	1	0	5	0
	DE + AS + IR	0	0	1	0
	SUM	12	2	10	0
D. arizonae	DE only	34	91	241	285
	AS only	2	28	27	21
	IR only	1	6	4	36
	DE + AS	2	1	3	2
	DE + IR	0	0	0	1
	AS + IR	0	0	0	1
	DE + AS + IR	0	0	0	0
	SUM	2	1	3	4
