# Supplementary material for: Divergent evolutionary trajectories shape the postmating transcriptional profiles of conspecifically and heterospecifically mated cactophilic Drosophila females
Source: Commun Biol. 2022 Aug 19;5:842. doi: 10.1038/s42003-022-03758-2 (PMC9391497; doi:10.1038/s42003-022-03758-2)
Supplement: Supplementary file 5 — Supplementary Data 2 [file 42003_2022_3758_MOESM5_ESM.xlsx]

## Sheet: DE
FBgn	logFC.MmMm_45	fdr.MmMm_45	logFC.MmMm_6h	fdr.MmMm_6h	logFC.MmAs_45	fdr.MmAs_45	logFC.MmAs_6h	fdr.MmAs_6h	logFC.AsAs_45	fdr.AsAs_45	logFC.AsAs_6h	fdr.AsAs_6h	logFC.AsMm_45	fdr.AsMm_45	logFC.AsMm_6h	fdr.AsMm_6h	D.mel FBgn	Dmoj_transfer	Dari_transfer
FBgn0012567	0.224436	0.602807	-0.507542	0.23166	1.07609	0.0308951	-0.0471573	0.933044	0.873487	0.706179	0.00422701	0.997521	0.100869	0.928622	-0.468156	0.594438	FBgn0000055	no	no
FBgn0012573	-1.04886	0.00291997	-0.201028	0.535368	-1.26092	0.00312573	-0.391738	0.239852	-0.298539	0.842713	0.50038	0.218697	-0.354267	0.436546	0.591053	0.14858	FBgn0003068	no	no
FBgn0064059	-0.244329	0.223361	-0.183915	0.376706	-0.140538	0.564995	-0.431303	0.0561543	0.0153771	0.994269	-0.767208	0.0492313	-0.194048	0.661599	-0.259172	0.516359	FBgn0003308	no	no
FBgn0084249	-1.08389	0.000603369	-0.704081	0.00961589	-0.625128	0.0314918	-0.463545	0.0825552	0.36124	0.87197	-0.0866248	0.898993	0.159419	0.830888	0.123598	0.867798	FBgn0053189	no	no
FBgn0084656	0.556392	0.00403593	0.497518	0.00985395	0.895639	0.00081359	0.344491	0.0706903	0.0817461	0.937911	-0.113872	0.599842	-0.211826	0.341334	-0.11821	0.59487	FBgn0013763	no	no
FBgn0132812	0.225375	0.505427	-0.362162	0.285833	0.469341	0.21028	-0.204518	0.604506	0.29651	0.725391	0.305944	0.285815	0.460821	0.149797	0.259118	0.371129	FBgn0038980	no	no
FBgn0132817	6.64285	0.00509403	6.36925	0.0089844	5.65911	0.0380531	0	1	-0.684546	0.84307	0.212762	0.837917	-0.499414	0.656999	-0.75714	0.447244	FBgn0003249	no	no
FBgn0132819	0.278869	0.182546	-0.0401891	0.87538	0.10804	0.68516	0.291305	0.20715	0.263985	0.921835	-0.176658	0.772324	-0.183032	0.788848	-0.277899	0.640581	FBgn0040532	no	no
FBgn0132837	-0.142908	0.78507	0.950341	0.0549276	0.421887	0.453958	0.754633	0.14773	-0.482259	0.823142	-1.12926	0.0734817	-0.592336	0.386852	0.0628555	0.941569	FBgn0011581	no	no
FBgn0132851	-0.133349	0.832577	0.109768	0.87207	0.098292	0.9017	0.114988	0.876678	-0.124808	0.93713	-0.562664	0.0645811	-0.282459	0.393715	-0.0379748	0.927011	FBgn0039203	no	no
FBgn0132853	-0.789034	0.0154921	-1.03948	0.0043169	-0.47061	0.179246	-0.231223	0.510128	-0.154114	0.960621	-0.897719	0.116305	0.682135	0.270401	-1.22892	0.0401524	FBgn0262167	no	no
FBgn0132858	0.0394566	0.92229	-0.389893	0.273304	0.369718	0.353594	-0.404833	0.296861	0.416493	0.504553	-0.138417	0.665258	-0.259414	0.423561	-0.267074	0.369913	FBgn0038407	no	no
FBgn0132867	-0.00691313	0.987337	0.228323	0.512668	-0.727007	0.066189	-0.131796	0.749212	0.352773	0.941478	-0.194962	0.856308	-0.34241	0.770433	-0.0903741	0.944948	FBgn0038397	no	no
FBgn0132869	1.90028	0.00123999	1.27215	0.0162041	1.6844	0.00719196	1.0597	0.0538469	1.49925	0.197718	1.59733	0.0308255	1.31446	0.110004	1.42679	0.0481302	FBgn0038395	no	no
FBgn0132872	0.754742	0.00250341	0.459182	0.0435267	0.337279	0.171546	0.275552	0.24755	0.402907	0.284711	0.531645	0.0185463	0.397957	0.107078	0.385479	0.0715261	FBgn0038304	no	no
FBgn0132891	-0.0393968	0.974655	-1.47645	0.164756	0.970855	0.384879	-0.354367	0.779118	1.14143	0.651824	0.360142	0.742693	-0.315751	0.804206	-0.751054	0.471417		no	no
FBgn0132892	0.0575112	0.978936	-1.421	0.482276	-0.0259591	0.994062	0.138751	0.952373	0.187878	0.98268	-2.78237	0.0756983	-1.91686	0.236073	-0.498251	0.757812	FBgn0085320	no	no
FBgn0132893	-0.425141	0.710018	-1.67437	0.141568	0.316733	0.825324	-0.148683	0.917931	0.37674	0.93713	-1.35316	0.14159	-2.06551	0.0727952	-0.892768	0.334291	FBgn0040606	no	no
FBgn0132902	-1.23018	0.00336525	-1.0242	0.0115324	-0.599826	0.147301	-0.53369	0.180153	-0.275131	0.954283	-0.47882	0.626015	1.04266	0.280978	-0.537706	0.587722	FBgn0003087	no	no
FBgn0132904	1.01454	0.000348091	0.890196	0.00103031	0.614815	0.0171491	0.863407	0.00286264	0.30292	0.305247	0.492067	0.00785521	0.355704	0.0719173	0.202806	0.215936	FBgn0250820	no	no
FBgn0132919	0.0354055	0.911937	-0.0382201	0.911772	-0.278557	0.386898	0.0780878	0.82095	-0.00541057	0.995712	0.641734	0.00984979	-0.129338	0.620346	0.0535839	0.850126		no	no
FBgn0132920	0.207769	0.397299	0.171695	0.508558	-0.288054	0.308811	0.0179678	0.956224	0.0938964	0.971171	0.757079	0.105852	0.416636	0.4247	0.274999	0.595301	FBgn0014022	no	no
FBgn0132927	0.32611	0.529131	0.0263729	0.969042	0.340191	0.580124	-0.289413	0.638038	0.328122	0.82944	-0.52173	0.228282	0.354603	0.455626	-0.065189	0.912613	FBgn0053207	no	no
FBgn0132930	-2.07349	0.145847	-1.58955	0.256225	1.95724	0.170729	0.28828	0.859036	-0.106455	0.992129	-1.08246	0.661288	-0.288009	0.92636	-1.67981	0.491168	FBgn0038354	no	no
FBgn0132945	-0.473497	0.0309622	0.0410542	0.873282	-0.00792473	0.980101	-0.212568	0.372515	0.0969342	0.93374	-0.136606	0.55218	0.120443	0.63769	0.10935	0.654752	FBgn0051100	no	no
FBgn0132946	0.86819	0.0559665	1.43567	0.00552981	0.24698	0.670784	0.918363	0.0694567	0.514386	0.588356	1.25883	0.00620786	0.582408	0.191893	1.72365	0.000641574	FBgn0032805	no	no
FBgn0132950	-1.65488	0.00665852	-1.35845	0.0221228	-1.58562	0.0207705	-0.596575	0.320146	-0.816432	0.56819	-1.23566	0.0541567	-0.771455	0.259759	-0.07129	0.932894	FBgn0039315	no	no
FBgn0132953	-0.145891	0.749413	-0.816518	0.0689234	-0.223395	0.678192	-0.494672	0.303392	0.232712	0.736719	0.0014025	0.997436	0.294997	0.253734	-0.130478	0.614854		no	no
FBgn0132957	0.442111	0.0434373	0.514689	0.0262634	0.428197	0.0860546	0.327841	0.168938	-0.134998	0.948001	0.135543	0.753838	-0.176704	0.699741	0.649674	0.090543	FBgn0032801	no	no
FBgn0132960	1.09752	0.00038939	1.25436	0.000226686	0.863882	0.00491656	1.14463	0.00120827	0.233228	0.741121	0.361835	0.131749	0.223274	0.403871	0.652777	0.0121775	FBgn0010222	no	no
FBgn0132967	1.07026	0.00426364	0.587153	0.0886017	0.419638	0.274352	0.584833	0.114424	0.0736308	0.973352	0.194356	0.642963	-0.0163711	0.978894	-0.0193813	0.974204	FBgn0038426	no	no
FBgn0132970	1.15446	0.00765764	0.807436	0.0534213	1.15545	0.0191235	0.253152	0.602875	-0.510476	0.694973	-0.576649	0.208298	-0.855863	0.112692	-0.553165	0.229933	FBgn0001311	no	no
FBgn0132974	1.06971	0.00126834	0.78044	0.0104152	0.499769	0.109268	0.84205	0.012214	0.286853	0.490508	0.378927	0.0574907	0.426291	0.0719173	0.142572	0.491793	FBgn0037312	no	no
FBgn0132979	1.60165	0.0810848	1.71371	0.0709008	1.26954	0.23574	0.911501	0.405006	-0.419991	0.899729	0.274631	0.745195	-0.553023	0.530592	1.36183	0.065572	FBgn0032797	no	no
FBgn0132987	-0.0412409	0.91859	-0.205711	0.582853	0.118433	0.795951	0.467182	0.215853	-0.41304	0.899729	-0.611201	0.441693	-0.350176	0.698174	-0.638827	0.417778	FBgn0037292	no	no
FBgn0133008	1.55274	9.1724e-05	1.75248	5.14286e-05	0.879009	0.00624335	1.25073	0.00114585	0.540709	0.0368603	0.815404	0.000599394	0.749554	0.00350026	0.646692	0.00203127	FBgn0037279	no	no
FBgn0133009	1.13557	0.00449117	1.56998	0.000825412	0.350182	0.420227	0.81462	0.0485695	0.110581	0.969483	0.746107	0.163891	0.717533	0.228676	0.329894	0.577512	FBgn0037280	no	no
FBgn0133015	-0.314197	0.0668522	-0.295838	0.0921004	0.895197	0.00071293	1.08435	0.000322596	1.12379	0.00107766	0.900548	0.0014958	-0.0109101	0.9756	0.0751926	0.78251		no	no
FBgn0133016	0.240441	0.0175088	0.0423558	0.696443	0.119718	0.274352	0.0214137	0.860101	0.354886	0.265148	-0.0638826	0.755428	0.407492	0.0668899	-0.0341281	0.88922	FBgn0037290	no	no
FBgn0133018	1.87831	0.0384188	2.68205	0.00649312	2.29314	0.0302959	1.60802	0.114464	-1.04971	0.835597	-1.29932	0.390296	0.0341188	0.9885	1.51594	0.256163	FBgn0013275	no	no
FBgn0133019	0.596104	0.402932	1.06918	0.125468	0.151617	0.883414	0.968127	0.211719	-1.10293	0.76432	-1.89318	0.135535	-0.188657	0.907379	1.62934	0.160111	FBgn0013275	no	no
FBgn0133027	-0.425103	0.000964014	-0.109482	0.301183	-0.0678989	0.592959	-0.0298971	0.817857	0.0568631	0.966722	0.082854	0.776986	-0.0827767	0.803153	0.116196	0.689525	FBgn0051176	no	no
FBgn0133029	-0.798076	0.502114	-1.33923	0.263929	-0.181999	0.910011	-1.39082	0.295583	0.0825743	0.988141	-1.44123	0.160953	-1.96493	0.112025	-1.32119	0.200687	FBgn0026565	no	no
FBgn0133040	-0.49925	0.0738149	-0.115517	0.710103	0.216289	0.514725	-0.00704222	0.986273	-0.347732	0.899729	-0.422972	0.521292	-0.795196	0.260522	-0.10329	0.904647		no	no
FBgn0133046	1.62801	0.113242	1.85383	0.0818145	2.74083	0.0273989	1.83882	0.107963	1.47264	0.73224	2.54193	0.0772825	1.4731	0.366449	3.19476	0.0312807		no	no
FBgn0133063	-0.0278135	0.934045	0.285246	0.331615	-0.25047	0.469367	0.32323	0.311604	-0.0177789	0.996281	-0.0634668	0.956961	0.235436	0.839325	-0.736137	0.434641	FBgn0026778	no	no
FBgn0133071	0.570351	0.0193854	0.918619	0.00168183	0.536457	0.0493279	0.832813	0.00630297	0.207004	0.733639	1.34195	3.23637e-05	-0.12276	0.610115	0.650566	0.00495902		no	no
FBgn0133072	-1.0672	0.00336525	-1.27485	0.00157212	-0.493878	0.170309	-0.489007	0.160133	-0.306944	0.704406	-0.424474	0.129621	-0.598934	0.0784605	-0.794008	0.0100885	FBgn0038849	no	no
FBgn0133073	-1.31002	0.0020289	-1.08319	0.00755833	-0.568091	0.158383	-0.865107	0.0360604	-0.23006	0.802812	-0.257343	0.372821	-0.460795	0.149797	-1.19287	0.000872758	FBgn0051207	no	no
FBgn0133075	-0.539402	0.551963	0.186341	0.852998	0.597062	0.557038	-0.152789	0.893937	-1.44017	0.256846	-0.193866	0.805987	-0.891113	0.259617	1.82878	0.011721	FBgn0013812	no	no
FBgn0133086	-1.89121	0.0768435	-2.5096	0.0328437	0.787534	0.505768	-1.89188	0.116136	0.671655	0.715017	-0.822721	0.20202	-0.734907	0.300391	-0.823668	0.20563	FBgn0038752	no	no
FBgn0133089	-0.0389623	0.922499	0.00601036	0.991089	-0.342091	0.403129	0.133123	0.756077	-0.172397	0.971171	-0.272466	0.790668	-0.404666	0.707402	-0.305009	0.772375	FBgn0038749	no	no
FBgn0133093	5.58069	3.13694e-06	5.47507	4.7876e-06	5.01177	1.38456e-05	-2.25605	0.0769883	0.488841	0.376021	0.813939	0.0106652	0.188585	0.569094	-0.00334009	0.995351	FBgn0002940	no	no
FBgn0133097	-0.68832	0.0161466	-1.15585	0.00111469	-0.383127	0.21298	-0.83894	0.012377	-0.18681	0.892765	0.10932	0.77022	0.233871	0.528359	-0.872207	0.0145769	FBgn0014135	no	no
FBgn0133111	-0.243714	0.554718	-0.257918	0.545774	0.0515103	0.927109	0.0130056	0.982032	-0.223999	0.930158	-1.19648	0.0240095	-0.900067	0.117617	-0.380486	0.458262	FBgn0051092	no	no
FBgn0133116	-0.833018	0.178019	-0.64362	0.307227	-0.742334	0.30267	-0.409009	0.57576	-1.71972	0.129204	-0.325733	0.658692	-0.761301	0.312574	-1.34145	0.0618361	FBgn0039355	no	no
FBgn0133119	0.0856667	0.401474	0.0747883	0.486446	-0.060474	0.627662	0.14959	0.176061	-0.044948	0.966856	0.415147	0.0495541	0.0868008	0.725466	0.233565	0.257062	FBgn0032120	no	no
FBgn0133126	-0.0181384	0.939566	-0.0219902	0.933302	-0.332999	0.157717	0.00339914	0.991289	-0.239336	0.919682	0.1511	0.782005	0.351028	0.51232	-0.058115	0.930953	FBgn0029512	no	no
FBgn0133131	-0.450501	0.661045	-1.08203	0.286596	0.693481	0.555337	-0.36335	0.764493	0.241547	0.959999	-1.47723	0.0975897	-1.02687	0.28871	-1.23185	0.164817	FBgn0039114	no	no
FBgn0133136	-0.288585	0.401705	-0.121952	0.750734	-0.207298	0.623305	-0.149859	0.722683	-0.228713	0.951797	-1.11604	0.112293	-1.18672	0.139534	-1.01055	0.150355	FBgn0038966	no	no
FBgn0133145	-0.399576	0.39718	-0.697111	0.145774	0.325843	0.560734	-0.74949	0.15512	0.0043229	0.997865	-0.73674	0.191963	-0.662538	0.286451	-1.01084	0.0795263	FBgn0039612	no	no
FBgn0133149	0.139034	0.386637	0.843648	0.00026106	-0.0736939	0.716615	0.984935	0.00045204	0.750283	0.145309	1.16575	0.002864	0.93227	0.0262471	1.0682	0.0035572	FBgn0027562	no	no
FBgn0133160	0.0658591	0.670928	0.15105	0.317512	0.0554346	0.773939	-0.0334709	0.857552	0.308677	0.872435	1.24943	0.0184684	0.416069	0.445373	1.39951	0.00977247	FBgn0039644	no	no
FBgn0133185	-0.157494	0.698871	-0.409672	0.300466	-0.238049	0.617896	-0.257344	0.572797	-0.426706	0.658129	-0.478952	0.192223	-0.485985	0.232843	-0.236798	0.550239	FBgn0262029	no	no
FBgn0133198	3.58018	0.00191832	3.39971	0.00348018	3.22795	0.0105565	0.527856	0.727167	0.0750938	0.988141	1.00503	0.22047	-0.026602	0.985568	0.00976267	0.995351		no	no
FBgn0133199	3.41838	0.0370547	1.68647	0.335691	2.11331	0.275388	1.07618	0.623487	-2.42027	0.382923	-1.06669	0.448792	-2.95868	0.0968964	-3.18058	0.0415914	FBgn0051004	no	no
FBgn0133203	0.484502	0.221543	0.548461	0.173969	0.681525	0.135358	1.0833	0.0210009	-0.274468	0.905382	0.38941	0.46642	-0.157267	0.812414	-0.27521	0.630651	FBgn0039817	no	no
FBgn0133212	8.74074	7.3007e-05	8.94834	5.82471e-05	8.08063	0.000451403	0	1	0.254298	0.933201	0.901646	0.107179	0.257058	0.705663	0.191128	0.777738	FBgn0003861	no	no
FBgn0133215	0.373663	0.261773	0.692013	0.0463989	0.537012	0.159918	0.212403	0.597273	0.0539399	0.992129	-1.12805	0.335795	0.547271	0.676059	-0.702025	0.568816	FBgn0005696	no	no
FBgn0133224	0.242874	0.717725	-0.146247	0.84718	0.295915	0.71386	0.110265	0.894187	0.242853	0.947779	0.117453	0.880834	-0.984516	0.194318	0.502592	0.470131	FBgn0040582	no	no
FBgn0133228	-0.754166	0.353459	-1.56713	0.0695259	0.179141	0.870667	-0.475712	0.619253	0.260845	0.93713	-0.942738	0.135156	-0.533989	0.44387	-0.746282	0.237447	FBgn0016122	yes	no
FBgn0133240	-0.321931	0.00281454	-0.510901	0.000225142	-0.365746	0.003996	-0.365158	0.00409733	0.279299	0.414056	-0.102599	0.571747	0.20242	0.280799	0.325105	0.0610276	FBgn0028394	no	no
FBgn0133248	-0.567277	0.390543	-1.28804	0.0634612	0.0573396	0.951808	-0.85675	0.236469	0.197436	0.952076	-1.48833	0.0217494	-1.21941	0.0913375	-0.992317	0.101841	FBgn0043043	no	no
FBgn0133249	-0.827895	0.00321662	-0.946158	0.00195786	-0.543201	0.0565385	-0.853626	0.00700424	-0.232702	0.829763	-1.02406	0.00520726	-0.707538	0.0639604	-0.815178	0.0145769	FBgn0086687	no	no
FBgn0133267	0.0499367	0.889739	0.346512	0.270149	0.363206	0.305341	0.45284	0.182064	-0.151424	0.953548	0.333044	0.498428	-0.476714	0.36844	0.28994	0.573488	FBgn0038079	no	no
FBgn0133270	-0.342378	0.150408	0.190547	0.444495	-0.456396	0.0999459	-0.47746	0.0769676	-0.28109	0.941478	-0.404476	0.603251	-0.668097	0.409564	-0.165766	0.855799	FBgn0039064	no	no
FBgn0133279	1.91418	0.000426219	1.72115	0.00110637	0.582381	0.216571	1.16776	0.0173188	0.706108	0.786065	1.44987	0.0790296	1.46382	0.122188	1.5436	0.0647511	FBgn0032620	no	no
FBgn0133282	-0.262054	0.0923265	-0.469428	0.00823267	-0.0372092	0.862679	-0.419211	0.0229337	-0.00490053	0.996096	-0.228252	0.31736	-0.00216107	0.9957	0.0514566	0.85785	FBgn0086359	no	no
FBgn0133284	-1.02767	0.00626433	-1.27979	0.00231513	-0.420845	0.275277	-1.05684	0.0120397	0.331744	0.9289	-0.466552	0.534761	-0.483181	0.554906	-0.432864	0.582749	FBgn0283427	no	no
FBgn0133285	0.188642	0.354616	0.31471	0.128039	-0.320176	0.173961	0.276312	0.216169	0.152568	0.951999	0.595959	0.189049	0.701848	0.168891	0.342595	0.473689	FBgn0051156	no	no
FBgn0133296	-1.69222	0.000183599	-1.37222	0.000714454	-1.42004	0.00148303	-1.77064	0.00059502	-0.176478	0.896279	0.1747	0.605027	-0.422706	0.22611	-0.00959726	0.985494	FBgn0039596	no	no
FBgn0133297	0.865335	0.0732824	0.558039	0.257283	0.950483	0.0873461	0.607862	0.255592	-0.626581	0.746689	-0.486906	0.482238	-0.269034	0.739122	-1.0262	0.128824	FBgn0039595	no	no
FBgn0133306	-1.24302	0.00246429	-1.15428	0.00489968	-0.585931	0.141292	-0.601261	0.117308	-0.564573	0.468196	-0.771388	0.0459171	-1.14964	0.0198421	-1.0151	0.0122507	FBgn0031700	no	no
FBgn0133314	0.134832	0.171594	0.147196	0.145887	0.132895	0.240926	0.174772	0.111041	-0.193938	0.814263	0.00833508	0.978564	-0.117283	0.68469	0.127043	0.638081	FBgn0026239	no	no
FBgn0133335	-0.492099	0.634077	-1.32859	0.197449	0.998371	0.375047	-0.19743	0.877444	0.622464	0.84307	-0.614705	0.499636	-0.915668	0.344363	-0.591744	0.525254	FBgn0013949	no	no
FBgn0133345	0.500199	0.00541481	0.47193	0.00961221	0.261138	0.161496	0.277531	0.123605	-0.197887	0.891244	0.287748	0.419149	0.242035	0.534959	0.314827	0.37098	FBgn0038806	no	no
FBgn0133354	-1.22168	0.272504	2.29952	0.0214182	4.39	0.00152459	-0.421849	0.752817	-2.14047	0.284711	-2.60724	0.0311315	-3.55453	0.0260537	-0.456602	0.70644	FBgn0038819	no	no
FBgn0133356	-0.493884	0.0114869	-0.0770234	0.705318	0.0287714	0.910714	0.143076	0.490269	0.613662	0.3274	0.336508	0.327713	0.498445	0.187178	0.418195	0.217429	FBgn0259222	no	no
FBgn0133363	-1.66771	0.0577392	-0.504032	0.567701	-0.186391	0.868135	-0.648319	0.501365	-0.294721	0.93713	-0.470083	0.527453	-0.477185	0.556948	0.103386	0.916017	FBgn0038832	no	no
FBgn0133384	-0.17974	0.51118	-0.596338	0.0354588	0.171309	0.598351	-0.153418	0.626806	0.245192	0.780058	-0.424793	0.124722	-0.105697	0.756862	-0.296013	0.289655	FBgn0038256	no	no
FBgn0133391	-0.573686	0.0846992	-0.577301	0.0921012	-0.465627	0.220432	-0.505651	0.170426	-0.146306	0.969205	-0.231435	0.775204	0.0273852	0.980949	0.833787	0.231746		no	no
FBgn0133393	-0.173565	0.143454	-0.333387	0.0121542	-0.13282	0.334669	-0.318262	0.0235394	-0.414534	0.492746	-0.619471	0.0375826	-0.467064	0.146258	-0.320999	0.261098	FBgn0039807	no	no
FBgn0133396	-0.664251	0.353928	-1.16468	0.11654	0.346347	0.69863	-0.219961	0.805161	0.496355	0.885436	-0.962282	0.268311	-1.04992	0.271717	-0.947465	0.274014	FBgn0039800	no	no
FBgn0133427	1.65352	0.336405	1.06013	0.580744	1.9273	0.327275	1.83954	0.344921	-0.149663	0.966722	-0.0852577	0.917752	-0.325419	0.691478	-0.54242	0.450413	FBgn0051313	no	no
FBgn0133432	-0.766015	0.0383677	-0.566006	0.124013	-0.381931	0.359161	-0.447888	0.262295	-0.280861	0.785872	-0.269422	0.422741	-0.170108	0.65889	-0.186738	0.601179	FBgn0038237	no	no
FBgn0133446	-0.874756	0.0351668	-0.765695	0.0676876	-0.880824	0.0644329	-1.13193	0.0219553	0.167435	0.953213	-0.991181	0.0636836	1.16526	0.0632006	-0.555015	0.286953		no	no
FBgn0133448	-0.6652	0.0299179	-0.723585	0.0240827	-0.188504	0.603998	-0.131182	0.719017	0.339599	0.796709	-0.184148	0.684146	-0.15465	0.760574	-0.257887	0.562666	FBgn0038250	no	no
FBgn0133467	1.28806	0.000642828	0.230444	0.458631	0.718999	0.0393641	0.350724	0.287526	0.36807	0.900161	0.264569	0.72644	0.337224	0.674276	-0.353028	0.642412	FBgn0039094	no	no
FBgn0133470	-1.56254	0.00426364	-1.05891	0.0363482	-0.565535	0.295442	-0.882358	0.0941904	-0.576912	0.606459	-1.25779	0.0140483	-0.401536	0.428584	-0.389256	0.407299	FBgn0039084	no	no
FBgn0133471	0.610615	0.0848743	-0.38705	0.293044	0.426875	0.295366	-0.0363633	0.939542	0.0825227	0.988141	-0.593285	0.607128	-1.1643	0.338605	-0.684595	0.554329	FBgn0039083	no	no
FBgn0133474	0.385308	0.611513	0.462435	0.548782	1.23483	0.128038	0.991477	0.208486	-0.16204	0.960621	-0.554182	0.379484	-0.277165	0.70427	-0.368132	0.582539	FBgn0039078	no	no
FBgn0133475	2.13251	0.0030518	0.638347	0.347152	2.64345	0.00258439	2.79778	0.00215609	3.29721	0.00193104	3.18778	0.000896837	1.09448	0.190186	0.636047	0.415975		no	no
FBgn0133476	-8.4335e-05	0.999823	0.225586	0.513947	0.0889976	0.840003	-0.174864	0.656476	0.0824548	0.95319	-0.0379672	0.898367	0.245894	0.374261	0.219623	0.391129	FBgn0039075	no	no
FBgn0133497	-0.258687	0.664189	-0.647575	0.267973	-0.543882	0.422887	-0.310632	0.650296	-0.385995	0.741707	-0.269275	0.526897	-0.309283	0.501491	-1.22203	0.00798834		no	no
FBgn0133517	0.0070041	0.986633	0.228647	0.491296	0.124235	0.762603	-0.0386447	0.926754	-0.216629	0.741121	-0.238592	0.283173	-0.192089	0.431179	-0.157944	0.498062	FBgn0039525	no	no
FBgn0133524	0.0334927	0.91841	-0.581938	0.0502077	-0.420075	0.19139	-0.194312	0.553535	-0.0807483	0.950207	-0.241679	0.314025	-0.0630006	0.839281	-0.146919	0.570027	FBgn0039045	no	no
FBgn0133528	-0.418158	0.131315	-0.63066	0.0343132	-0.30873	0.338537	0.143702	0.666911	0.0407694	0.980365	-0.299362	0.257516	-0.0580972	0.869455	-1.45899	0.000118724	FBgn0039040	no	no
FBgn0133529	-0.325267	0.0196079	-0.458441	0.003698	-0.15681	0.303591	0.0120621	0.94626	-0.00449364	0.996434	-0.320877	0.179044	-0.135789	0.627415	-1.41181	6.06121e-05	FBgn0039040	no	no
FBgn0133530	-0.00485274	0.993436	-0.266288	0.569553	-0.281973	0.603643	-0.67193	0.176383	-0.33754	0.829763	-0.449587	0.325335	-0.416622	0.403871	0.648773	0.143702	FBgn0039039	no	no
FBgn0133536	-1.21431	0.0112298	-1.57426	0.00342001	0.162019	0.776022	-1.09717	0.0339941	-0.442533	0.748905	-1.0761	0.0331041	-0.75709	0.158037	-0.681889	0.151081	FBgn0263390	no	no
FBgn0133540	-1.06848	0.361678	-1.99725	0.111481	0.400973	0.784201	-0.354512	0.80622	0.391662	0.941478	-1.11483	0.288033	-0.890533	0.436678	-0.871749	0.410636	FBgn0039023	no	no
FBgn0133541	-1.12492	0.439532	-2.83408	0.0960878	0.137346	0.943857	-0.31045	0.860101	0.907226	0.808229	-1.11032	0.362328	-0.608976	0.659535	-0.463019	0.728064		no	no
FBgn0133546	-0.757647	0.0286999	-0.876467	0.0171721	-0.381386	0.320939	-0.787347	0.0426298	-0.304573	0.785134	-0.431653	0.219995	-0.612941	0.130668	-0.751795	0.0401065	FBgn0038840	no	no
FBgn0133549	1.21075	0.000404032	0.805	0.00621057	0.697952	0.025374	0.626408	0.0344615	0.332091	0.732517	0.161154	0.656019	0.304958	0.404567	0.0883889	0.830309	FBgn0038196	no	no
FBgn0133552	1.15989	0.000478157	1.02156	0.00138437	0.6161	0.0398423	0.705776	0.0195535	0.0135156	0.995712	-0.198205	0.689838	-0.0671242	0.914513	-0.0256779	0.969923	FBgn0038977	no	no
FBgn0133561	-1.31249	0.15769	-1.39961	0.140032	0.567755	0.589999	-1.1111	0.29382	-1.15695	0.748905	-2.77439	0.0519789	-1.3904	0.316137	-1.60328	0.207962	FBgn0039728	no	no
FBgn0133562	-0.542122	0.484963	-0.515288	0.519689	0.381803	0.676379	-0.302894	0.750181	-0.0586054	0.990268	-0.143764	0.889973	0.576011	0.559024	-0.0803386	0.94872	FBgn0039731	no	no
FBgn0133568	1.00008	0.0124879	0.346636	0.373927	0.36427	0.414784	0.70809	0.0901205	0.211799	0.950207	0.205905	0.774155	0.293019	0.694713	-0.400571	0.560463	FBgn0038080	no	no
FBgn0133576	-0.486238	0.0897686	-0.359301	0.217237	0.142876	0.691869	-0.240415	0.464704	-0.0249261	0.995712	-0.431792	0.695312	0.948811	0.38342	-1.22389	0.235732	FBgn0032752	no	no
FBgn0133583	-0.0756821	0.937312	-0.594942	0.501503	0.495119	0.622428	0.223541	0.828644	-0.488539	0.780058	-0.555133	0.317266	-1.01352	0.11674	-0.618767	0.261247	FBgn0027073	no	no
FBgn0133602	0.0301904	0.856762	-0.381222	0.0186109	0.384916	0.0302959	-0.0651024	0.721614	1.10081	0.0178286	-0.663402	0.0551306	1.21447	0.00872503	1.168	0.00245645	FBgn0000527	no	no
FBgn0133605	-1.21299	0.000155439	-1.28623	0.000105371	-0.590029	0.0211276	-0.932613	0.00215609	-0.383801	0.796586	-0.985627	0.0410241	0.255069	0.63289	-0.876736	0.062886	FBgn0278604	no	no
FBgn0133613	0.310494	0.810279	-0.8453	0.522564	1.17617	0.384304	0.828291	0.542247	0.927459	0.785134	-0.104457	0.937176	-0.273687	0.846954	-0.445388	0.721091		no	no
FBgn0133614	-0.167157	0.757916	0.417108	0.415825	0.974129	0.0853362	0.754635	0.164345	0.0193717	0.990268	-0.37789	0.276931	-0.258707	0.504319	-0.569612	0.102361	FBgn0037228	no	no
FBgn0133616	-0.618329	0.369993	-1.39698	0.0580496	0.0609011	0.951265	-0.143946	0.869186	0.270923	0.947779	-1.15367	0.124803	-1.18491	0.163612	-0.598552	0.435702	FBgn0027930	no	no
FBgn0133619	-0.261262	0.600283	0.292639	0.559917	0.234352	0.696256	0.385672	0.475902	0.393697	0.896327	0.0629741	0.942704	0.903861	0.243648	0.420481	0.586598	FBgn0032189	no	no
FBgn0133657	0.500622	0.493069	1.69044	0.0225089	1.81275	0.029123	0.25775	0.780257	-0.457878	0.868121	-0.181321	0.823672	-0.00977945	0.994025	-0.108851	0.911852		no	no
FBgn0133665	-0.65046	0.00325277	-0.537811	0.0121038	-0.436245	0.0535222	-1.0989	0.000676029	-0.210902	0.829763	-0.322396	0.251344	0.128615	0.699979	-0.0259206	0.947852	FBgn0000459	no	no
FBgn0133694	-0.646441	0.00211166	-0.402048	0.0343036	-0.785813	0.00215905	-0.20361	0.304385	0.780261	0.741121	1.28283	0.107179	0.924419	0.292654	0.499733	0.5678	FBgn0010383	no	no
FBgn0133731	1.11567	0.15813	0.527763	0.543509	0.814413	0.391433	0.652492	0.491375	0.306422	0.90244	-0.210381	0.745195	0.484257	0.441636	-0.421359	0.487689	FBgn0003996	no	no
FBgn0133739	0.458313	0.186984	0.0834047	0.842189	0.214563	0.621395	0.0846078	0.84978	0.969647	0.575874	-0.0676128	0.941412	-0.249023	0.796843	0.00341905	0.999298	FBgn0030737	no	no
FBgn0133744	2.01932	0.459319	5.83097	0.0368685	2.01547	0.538319	0.754915	0.841885	-0.802	0.93713	0.792159	0.698272	1.41011	0.501734	0.703315	0.744703		no	no
FBgn0133756	-1.78106	0.0112296	-1.27689	0.0516702	-0.305271	0.69019	-1.03281	0.141822	-0.241232	0.952718	-1.49911	0.0621007	0.0560718	0.957374	-0.163576	0.860449		no	no
FBgn0133765	-0.542328	0.034642	-1.1226	0.000837316	-0.14461	0.640395	-0.598595	0.0388095	0.061719	0.937911	-0.631487	0.00111958	0.0714657	0.691831	-0.913617	4.71119e-05	FBgn0039896	no	no
FBgn0133766	0.561854	0.00603016	0.306529	0.107953	0.572152	0.0141608	0.222597	0.277947	0.412325	0.0501321	-0.0757078	0.630527	0.17207	0.280704	-0.493723	0.00296536	FBgn0029994	no	no
FBgn0133768	0.685286	0.00549838	1.01932	0.000695773	0.383732	0.132658	0.494553	0.0498117	0.17646	0.731545	0.354215	0.0484041	0.355587	0.0882192	0.298818	0.0886158	FBgn0040087	no	no
FBgn0133770	0.317075	0.332495	-0.155145	0.671489	0.807104	0.0373171	0.291002	0.432272	0.303145	0.71481	-0.214949	0.466857	0.151232	0.6511	-0.0950113	0.778523	FBgn0032167	no	no
FBgn0133775	3.39259	0.00103896	-0.305566	0.765023	2.64976	0.0119566	0.910659	0.343734	2.33955	0.521624	1.93106	0.243902	2.42751	0.190148	3.73199	0.0343378	FBgn0259229	no	no
FBgn0133784	-0.992521	0.213399	0.407285	0.617398	0.779368	0.36672	0.0491459	0.962488	-0.467586	0.852909	-1.29654	0.0652221	-0.878092	0.24406	0.372704	0.608934	FBgn0031055	no	no
FBgn0133785	-0.321205	0.69169	0.271398	0.747313	0.717183	0.411905	0.00394565	0.998145	-0.0334187	0.995712	0.670388	0.643199	1.11327	0.44068	0.59	0.694988	FBgn0031053	no	no
FBgn0133795	1.77789	0.00765764	2.85795	0.000577175	1.49027	0.0414644	1.32882	0.0581208	0.315833	0.802725	0.110021	0.804006	0.536318	0.211248	-0.0487796	0.928108	FBgn0031097	no	no
FBgn0133796	1.53462	0.00281262	1.26807	0.0108535	1.56393	0.00698429	1.22665	0.0213662	0.52734	0.437324	0.674836	0.048829	0.714849	0.0735248	0.0794861	0.850772	FBgn0022770	no	no
FBgn0133810	-0.356831	0.0112782	-0.225864	0.0946428	-0.153409	0.307794	-0.36863	0.019114	-0.0850688	0.950207	-0.0878184	0.757523	0.134489	0.64864	0.0132276	0.972715	FBgn0027342	no	no
FBgn0133822	1.09306	0.000207583	0.905562	0.000787597	0.190365	0.435594	1.0349	0.00114585	0.368429	0.849221	0.736104	0.155233	0.780068	0.179355	0.798008	0.126597	FBgn0013432	no	no
FBgn0133824	-1.27731	0.220483	-2.30878	0.0454264	-0.512177	0.693158	-1.07371	0.358977	-0.0497639	0.990268	-1.5172	0.0856345	-1.47613	0.138427	-1.43566	0.104119	FBgn0030425	no	no
FBgn0133831	-1.50724	0.000679678	-1.10697	0.00530543	-0.486216	0.206782	-0.847962	0.0312586	-0.292381	0.802696	-0.635991	0.0778134	-0.592047	0.143208	-0.437063	0.22299	FBgn0023507	no	no
FBgn0133863	-0.00697193	0.993275	0.159903	0.815138	1.26444	0.062055	-0.358491	0.62171	-0.215236	0.93713	-1.03108	0.0528536	-0.634101	0.264527	-1.61954	0.00597039	FBgn0030763	no	no
FBgn0133899	-0.437454	0.0140045	-0.612243	0.00265424	-0.37719	0.0538085	-0.388572	0.0423957	0.0292026	0.984683	-0.451088	0.052572	-0.0389961	0.899123	-0.293893	0.197118	FBgn0031474	no	no
FBgn0133903	-0.637769	0.144741	-0.191299	0.69551	-0.426706	0.409374	-0.33395	0.510402	-0.54045	0.794559	0.274349	0.693812	0.0959477	0.91345	-0.326877	0.646089	FBgn0030742	no	no
FBgn0133934	-0.14153	0.360203	-0.20006	0.202097	0.000762427	0.997093	-0.358005	0.0430053	0.213697	0.947779	-0.428113	0.484016	-0.104674	0.895299	-0.166175	0.815249	FBgn0004647	no	no
FBgn0133936	0.385621	0.111555	0.20907	0.411156	0.607894	0.0363	-0.179792	0.531103	0.0356712	0.984683	-0.386269	0.167614	-0.308589	0.319543	-0.333695	0.237031		no	no
FBgn0133941	-0.321191	0.260409	-0.219825	0.463402	-0.763873	0.0301584	-0.372861	0.240776	-0.125745	0.961756	0.156345	0.792521	-0.377781	0.52621	-0.000398367	1	FBgn0030174	no	no
FBgn0133952	0.95356	0.0340504	1.11776	0.0189141	0.94907	0.0640406	0.464331	0.355228	-0.356588	0.877769	-0.718368	0.23273	1.46063	0.0468316	0.275711	0.67629	FBgn0030955	no	no
FBgn0133962	0	1	2.84542	0.249562	8.47818	0.00125483	8.57952	0.00141012	3.3101	0.00193104	3.00188	0.00125901	-0.933615	0.300323	-0.498719	0.558598	FBgn0052679	yes	no
FBgn0133965	0.135621	0.12245	-0.0736726	0.425288	-0.141727	0.160999	-0.0409896	0.705487	-0.0762114	0.947779	0.176538	0.411824	0.0399958	0.886811	0.341784	0.103552	FBgn0031738	no	no
FBgn0133976	0.764312	5.95228e-05	0.827051	4.74261e-05	0.351207	0.0144351	0.269547	0.0397578	0.326754	0.531989	0.293775	0.214113	0.473562	0.0939655	0.708581	0.00684639		no	no
FBgn0134004	0.274076	0.764469	-0.677655	0.470103	-0.0352513	0.978577	0.439416	0.66887	0.24817	0.93713	0.171723	0.798986	0.337197	0.622951	0.258679	0.699689	FBgn0051646	no	no
FBgn0134030	-0.387402	0.588257	-0.575411	0.423284	-0.486847	0.567976	-0.794041	0.320423	-1.6637	0.306119	-1.62914	0.0718514	-3.19006	0.0147336	-1.40253	0.116124	FBgn0026255	no	no
FBgn0134052	0.927884	0.00133261	0.890459	0.00226685	0.215163	0.453665	0.782406	0.00965578	0.184616	0.947779	0.266057	0.638538	0.312972	0.602385	0.588833	0.25569	FBgn0031764	no	no
FBgn0134055	-0.827754	0.0141221	-1.12583	0.0032835	-0.484894	0.179246	-0.790526	0.0330149	-0.178461	0.959999	-0.658112	0.316067	0.162295	0.845378	-0.347458	0.624643	FBgn0031762	no	no
FBgn0134056	0.0814879	0.557479	0.192999	0.156639	0.163945	0.284883	0.17503	0.236291	-0.271676	0.567472	-0.399861	0.0565493	-0.359342	0.126983	-0.524288	0.016809	FBgn0001089	no	no
FBgn0134058	0.115913	0.491038	0.162317	0.335242	0.0767358	0.713704	0.361679	0.0506226	-0.0185872	0.990268	-0.113083	0.710426	-0.315634	0.298202	-0.242826	0.391129	FBgn0000489	no	no
FBgn0134072	-0.280362	0.136402	-0.0666037	0.756013	-0.111577	0.63617	0.264052	0.201929	-0.310726	0.471752	0.00393659	0.98899	-0.586042	0.029102	-0.453205	0.0342029		no	no
FBgn0134090	0.18631	0.76929	-0.0636214	0.933139	-0.0472137	0.956409	0.270454	0.710216	0.6077	0.315303	0.745188	0.0322875	0.553325	0.140487	0.226599	0.524544	FBgn0036931	no	no
FBgn0134112	-0.169502	0.225081	-0.0771672	0.615536	-0.147142	0.362677	-0.081744	0.621609	0.0143365	0.992322	0.126843	0.706227	-0.157205	0.663328	-0.0720943	0.85288	FBgn0036461	no	no
FBgn0134141	0.5748	0.0419745	0.437441	0.124311	0.855844	0.0144046	-0.249912	0.441845	-0.0263727	0.988984	0.793272	0.035576	0.101129	0.830638	1.31366	0.00189268	FBgn0037164	no	no
FBgn0134144	-0.178489	0.367367	0.069159	0.757095	-0.0712326	0.782839	-0.26151	0.230144	-0.216297	0.802697	-0.16664	0.549153	-0.136612	0.663085	-0.125864	0.672186	FBgn0037166	no	no
FBgn0134145	0.451833	0.711701	-1.46651	0.235839	0.491034	0.741293	-0.522495	0.71984	1.20217	0.739738	-0.745973	0.571747	-0.391346	0.805413	0.252672	0.873593	FBgn0037167	no	no
FBgn0134162	0.844011	0.00156309	0.940084	0.00112001	0.433541	0.089529	0.59931	0.0222551	0.148315	0.725391	0.460264	0.00543592	0.290967	0.0874397	0.180267	0.206399	FBgn0035375	no	no
FBgn0134170	0.820822	0.0196692	1.11622	0.00449544	0.557989	0.150503	0.739034	0.0531318	0.536836	0.708947	-0.155576	0.786934	0.274299	0.63859	0.254285	0.646097	FBgn0035385	no	no
FBgn0134172	-0.886216	0.000414478	-1.12188	0.000125152	-0.220696	0.299831	-0.714045	0.00453526	-0.533795	0.158558	-1.01736	0.000896837	-0.375273	0.155972	-0.815908	0.00271863	FBgn0266918	no	no
FBgn0134179	0.444344	0.0917807	-0.692369	0.018611	0.410969	0.174341	-0.0171468	0.962256	-0.0190449	0.988483	-0.579922	0.0290682	-0.351612	0.207929	-0.982421	0.0013379	FBgn0016013	no	no
FBgn0134181	0.462614	0.428057	-0.343833	0.586095	0.526952	0.438246	0.0321233	0.967859	0.275678	0.859025	-0.287396	0.496619	0.0852034	0.87518	-0.141713	0.767006		no	no
FBgn0134182	0.143341	0.72662	-0.260338	0.528923	0.000309326	0.999364	-0.00373035	0.995335	0.0576702	0.973352	-0.140901	0.669926	0.165199	0.639298	-0.213177	0.505668	FBgn0035491	no	no
FBgn0134186	-0.418938	0.0856309	-0.625933	0.0189587	-0.471024	0.0932357	-0.363597	0.174746	-0.290882	0.865583	0.324847	0.472457	-0.0825346	0.888814	0.392619	0.374749	FBgn0035168	no	no
FBgn0134196	-0.389258	0.695972	-0.323395	0.759453	0.739736	0.487609	0.673524	0.519662	0.91649	0.705678	0.87469	0.305167	0.389866	0.703425	0.762258	0.376311	FBgn0035179	no	no
FBgn0134204	0.149405	0.268166	-0.186518	0.175868	-0.260336	0.0926621	-0.00344527	0.98622	0.23376	0.633412	0.0544803	0.805987	0.152241	0.483758	0.245184	0.208265	FBgn0036116	no	no
FBgn0134207	0.305727	0.162104	0.219348	0.333601	-0.0748254	0.800139	0.476822	0.0552359	-0.124154	0.966722	0.300022	0.604303	0.17702	0.798795	-0.0766374	0.918549	FBgn0038536	no	no
FBgn0134227	-0.937595	0.000599142	-1.44675	5.73561e-05	-0.586152	0.0225098	-0.995621	0.00170991	-0.425003	0.71481	-1.4026	0.00384915	-0.760559	0.105105	-1.43295	0.00245537		no	no
FBgn0134230	0.143414	0.613003	0.13483	0.652768	-0.0944905	0.793194	0.364812	0.220751	-0.37703	0.823543	-0.61189	0.206271	-0.297912	0.593847	-0.700919	0.150493	FBgn0037046	no	no
FBgn0134247	-0.282452	0.573112	-0.405108	0.420259	-0.172794	0.784942	-0.676462	0.213791	0.0929901	0.960621	-0.408528	0.258102	0.00511492	0.993564	-0.00222119	0.998883	FBgn0035948	no	no
FBgn0134258	-0.826958	0.0571636	-0.236572	0.601031	-1.33629	0.0185854	-0.390412	0.425536	-0.0542963	0.990268	-0.275234	0.814601	-0.620805	0.613696	0.824532	0.405266	FBgn0036442	no	no
FBgn0134268	-1.8558	0.0131852	-0.779908	0.254086	0.579939	0.455537	-0.628776	0.407191	-0.795421	0.805111	-0.575695	0.580898	-0.731078	0.509767	-0.965336	0.335257	FBgn0011723	no	no
FBgn0134275	0.940546	0.000757292	1.07016	0.000464759	0.843243	0.00447325	0.919559	0.00280715	0.0841386	0.973352	0.10497	0.83493	-0.18752	0.723505	0.080799	0.891603	FBgn0036364	no	no
FBgn0134304	0.133354	0.703347	0.440703	0.18813	0.122854	0.776765	0.293787	0.432723	-0.650444	0.741121	0.0703664	0.931342	-0.452078	0.559971	-0.133011	0.882037	FBgn0036939	no	no
FBgn0134307	3.17417	0.000210143	1.20741	0.066298	2.20665	0.00597195	1.09041	0.132273	1.19044	0.450879	-0.489608	0.564841	1.4935	0.0994464	0.100709	0.926735	FBgn0036935	no	no
FBgn0134312	-0.22076	0.194298	-0.495234	0.0100158	0.111172	0.595586	-0.589202	0.00770055	-0.325983	0.830096	-1.0477	0.024699	-0.475471	0.321818	-1.23413	0.0103704	FBgn0043783	no	no
FBgn0134314	-0.0444709	0.971504	-2.22958	0.0604361	0.202637	0.880535	-3.91603	0.0256669	1.88295	0.526607	0.0863877	0.964512	2.58864	0.101472	2.12558	0.11473	FBgn0051874	no	no
FBgn0134318	-1.39719	0.0536809	-0.353321	0.636205	1.29668	0.0892232	-0.257882	0.76223	-1.36086	0.561055	-0.502823	0.643613	-1.43964	0.210114	-1.68435	0.108539	FBgn0264711	no	no
FBgn0134322	2.42543	0.00306721	3.06373	0.000940142	2.28681	0.0124289	1.537	0.0672975	0.741952	0.678444	0.610101	0.365075	1.40252	0.0735248	1.89441	0.00806312	FBgn0037128	no	no
FBgn0134324	-1.15236	0.000301606	-1.45485	9.10745e-05	-1.11636	0.00117575	-0.540906	0.0383329	0.402741	0.953548	-0.381642	0.792521	2.09622	0.141337	-0.582288	0.688281	FBgn0043854	no	no
FBgn0134331	1.76659	0.0222033	1.44585	0.0630361	1.53859	0.0774914	1.3285	0.112567	0.696659	0.780058	0.309721	0.727534	0.870429	0.315915	0.592601	0.474661	FBgn0036208	no	no
FBgn0134337	0.559552	0.295566	-0.224093	0.715391	0.488731	0.441907	-0.423124	0.514074	0.314816	0.947779	-1.61514	0.0822329	-0.940049	0.344248	-1.66418	0.0762062	FBgn0036202	no	no
FBgn0134343	-0.224967	0.405739	-0.147085	0.615536	-0.167744	0.611814	-0.200654	0.516952	-0.175439	0.966722	-1.16602	0.15608	-0.218664	0.83303	-0.140539	0.89587	FBgn0052085	no	no
FBgn0134356	-0.331192	0.0045222	-0.305191	0.00936825	-0.178216	0.134489	-0.145469	0.201139	-0.384076	0.531989	-0.320864	0.249381	-0.50652	0.117617	-0.273722	0.33231	FBgn0036169	no	no
FBgn0134357	-0.281734	0.0141282	-0.284787	0.0164621	-0.166323	0.177327	-0.121899	0.308829	-0.159458	0.765316	-0.197638	0.259591	-0.450811	0.0427157	-0.0950204	0.622578	FBgn0036169	no	no
FBgn0134364	0.0600714	0.645794	-0.0149564	0.92469	0.0647598	0.679095	0.106071	0.454088	0.385592	0.700066	0.277417	0.444108	0.0552242	0.9092	0.0114523	0.984223	FBgn0036157	no	no
FBgn0134379	0.0689708	0.595177	0.034796	0.809761	-0.118451	0.41892	0.251185	0.0694567	0.0281218	0.985663	0.279061	0.245481	-0.0172329	0.960508	0.0405956	0.901745	FBgn0036144	no	no
FBgn0134388	-0.797787	0.185999	-0.270806	0.684063	-0.549845	0.442543	0.187773	0.801589	0.669628	0.645187	1.66119	0.00850999	0.352553	0.594078	3.50439	4.71119e-05	FBgn0083973	no	no
FBgn0134407	0.198884	0.230435	0.325203	0.061093	0.338133	0.0783691	-0.152646	0.417879	0.274339	0.684586	0.444277	0.0707207	-0.0841864	0.787667	0.366051	0.13498	FBgn0020389	no	no
FBgn0134438	1.26537	0.000986614	0.958124	0.00682358	0.588224	0.0990078	0.680161	0.0527844	-0.0470884	0.985663	0.150306	0.736362	0.134524	0.793213	0.160256	0.727112	FBgn0036334	no	no
FBgn0134472	-0.426331	0.651211	-1.15421	0.213097	0.49353	0.656915	-0.0385801	0.975856	0.0670414	0.988141	-1.80606	0.0225164	-1.25025	0.13231	-1.74091	0.0250859		no	no
FBgn0134474	1.664	0.000676388	1.34111	0.00331285	1.52955	0.00362991	1.31716	0.00765562	0.0432916	0.990268	0.423274	0.601597	-0.0427277	0.969317	0.42278	0.609706	FBgn0052196	no	no
FBgn0134485	-0.331019	0.227232	-0.128778	0.67521	0.928059	0.00850601	-0.332394	0.273654	-0.031793	0.994269	-0.244542	0.790886	-0.379913	0.692846	0.0767103	0.946258	FBgn0036778	no	no
FBgn0134514	0.249828	0.674108	0.386489	0.518156	0.269231	0.710368	0.229832	0.744322	1.04398	0.785134	2.30984	0.0510914	0.0262668	0.990573	2.14619	0.0669071		no	no
FBgn0134527	-0.102644	0.929191	-1.20649	0.239445	0.643848	0.595114	0.121257	0.92627	0.437996	0.906536	-0.977834	0.243576	-1.04003	0.262128	-0.861392	0.307071		no	no
FBgn0134529	-0.936567	0.526976	-2.59623	0.116821	-0.744458	0.681482	-0.471248	0.791677	0.735973	0.87197	-0.918825	0.488158	-0.614386	0.677205	-0.126563	0.940483		no	no
FBgn0134531	0.225475	0.816615	-0.912036	0.325659	0.854887	0.408383	0.154044	0.893937	0.334728	0.936237	-1.11862	0.157919	-1.1701	0.18923	-1.54197	0.0612672		no	no
FBgn0134532	3.6155	0.17585	-2.0607	0.634831	4.61692	0.109996	2.4873	0.479254	8.14255	0.0908951	6.97375	0.0368941	0	1	0	1		no	no
FBgn0134558	0.11335	0.776679	-0.321212	0.403323	-0.103743	0.835815	-0.13744	0.766294	1.24984	0.122389	1.91464	0.00235649	1.68454	0.0145887	2.12675	0.000875474	FBgn0036890	no	no
FBgn0134564	7.67617	0.000159676	7.61019	0.000180318	7.50231	0.000540013	0	1	0.164258	0.973352	0.439363	0.636382	-0.427094	0.682695	-0.364156	0.716797	FBgn0004623	no	no
FBgn0134574	0.654691	0.0171374	0.712007	0.0135211	0.0168486	0.964684	0.197695	0.515349	0.250181	0.948338	1.09913	0.119384	0.823737	0.290334	0.866007	0.223829	FBgn0036838	no	no
FBgn0134589	0.0528154	0.833538	0.0240417	0.933925	0.0150908	0.962883	0.0954614	0.733699	0.0721297	0.95319	0.0350771	0.891881	-0.535353	0.0516091	-0.119491	0.622578	FBgn0036821	no	no
FBgn0134599	0.214479	0.651426	1.3526	0.00763307	1.5246	0.00802999	-0.16959	0.767512	-0.812925	0.66891	-2.1648	0.00891534	-1.32735	0.112534	-1.80328	0.0193955	FBgn0036985	no	no
FBgn0134609	0.229746	0.144741	0.108494	0.523555	0.240607	0.183499	-0.000771219	0.998363	-0.149526	0.941267	-0.369863	0.339891	0.146301	0.753035	-0.464374	0.226836	FBgn0036382	no	no
FBgn0134629	1.34648	0.166922	-0.970279	0.36011	1.07474	0.343681	-0.569106	0.645234	1.2729	0.569592	-0.200254	0.861239	0.849438	0.429457	0.845	0.396725	FBgn0037186	no	no
FBgn0134636	0.433508	0.0622674	0.511179	0.0368685	0.765293	0.00962738	0.475483	0.066406	0.0309802	0.970119	-0.0223685	0.902749	0.0125893	0.954376	0.443376	0.00828269	FBgn0036553	no	no
FBgn0134637	-0.327572	0.0176731	-0.0478135	0.747408	0.0397791	0.821609	-0.122099	0.408729	-0.25658	0.741121	-0.362814	0.174606	-0.534298	0.0954252	-0.394832	0.142194	FBgn0010263	no	no
FBgn0134638	-0.551152	0.0671894	-0.402116	0.185208	-0.0466654	0.911048	-0.201378	0.566378	0.0870627	0.962789	0.0771192	0.856064	0.216561	0.61107	1.32965	0.00184926		no	no
FBgn0134641	1.37846	0.046101	1.1795	0.0934241	0.190012	0.845474	0.69931	0.375337	0.0819449	0.98506	0.355575	0.61681	0.0817374	0.930391	0.288002	0.700619	FBgn0040634	no	no
FBgn0134669	1.15349	0.0373083	-0.602029	0.291474	1.28034	0.0453892	0.656277	0.276677	1.06839	0.741121	0.332392	0.793187	0.0604415	0.97095	-0.794659	0.512551	FBgn0036992	no	no
FBgn0134677	0.859506	0.288597	1.72418	0.0368467	1.09287	0.236299	0.571349	0.564238	-0.809468	0.90244	-0.237707	0.88998	1.80693	0.2473	-0.75676	0.65092	FBgn0259676	no	no
FBgn0134678	1.32462	0.0311456	-0.405114	0.536473	0.908692	0.182957	0.00614819	0.995246	-0.21432	0.905109	-0.689873	0.0910763	-0.220722	0.642916	-0.899474	0.0343843	FBgn0036975	no	no
FBgn0134680	-0.530449	0.105016	-1.11107	0.00450304	-0.863926	0.0314076	-0.637872	0.0828812	-0.191722	0.946096	-1.19615	0.0297037	-0.230465	0.705288	-0.874202	0.0936207	FBgn0050438	no	no
FBgn0134687	0.184826	0.272832	0.0859835	0.643453	0.229689	0.231489	0.0795723	0.70033	0.419437	0.419519	0.463795	0.0732288	0.347246	0.222894	1.28232	0.000194756	FBgn0036665	no	no
FBgn0134688	-1.05038	0.00030941	-0.676637	0.00550428	-0.637118	0.0151332	-0.84086	0.00364761	-0.273207	0.786065	-0.438266	0.163999	-0.22524	0.528357	0.0749622	0.851961	FBgn0036663	no	no
FBgn0134697	1.1929	0.000595453	0.925329	0.00353264	0.591156	0.0571199	0.992236	0.00507776	0.16612	0.835597	0.326006	0.147023	0.226273	0.365978	0.157348	0.515079	FBgn0040512	no	no
FBgn0134698	-0.78398	0.0354705	-1.88958	0.000393416	-0.597922	0.150456	-0.962551	0.0253852	0.253018	0.82944	-0.57894	0.083294	-0.604461	0.117617	-0.158344	0.670371	FBgn0010223	no	no
FBgn0134699	-0.830913	0.130279	-2.16128	0.00261327	-0.95351	0.138258	-1.10381	0.0806784	0.118018	0.961342	0.0019975	0.997647	-0.483841	0.371252	0.491794	0.305235	FBgn0035636	no	no
FBgn0134716	2.1169	0.00289683	1.54551	0.0220857	1.61727	0.032248	0.745547	0.312764	-0.067241	0.978928	0.201835	0.656343	-0.637691	0.175075	0.014239	0.983777	FBgn0052277	no	no
FBgn0134719	1.0347	0.00139021	0.765686	0.0104152	0.64622	0.0403644	0.694028	0.025526	0.302971	0.477559	0.493939	0.0220758	0.24763	0.269069	0.249717	0.219978	FBgn0047135	no	no
FBgn0134720	0.29201	0.417363	0.292613	0.430003	0.167952	0.71383	0.432965	0.272458	0.187346	0.9289	0.142335	0.753838	-0.018921	0.976122	0.0551377	0.921787	FBgn0035415	no	no
FBgn0134730	0.795602	0.0105348	0.516527	0.0844045	0.347142	0.298361	0.483758	0.131632	0.0489014	0.969036	0.0498127	0.853567	0.267438	0.293617	0.143735	0.570027	FBgn0035904	no	no
FBgn0134733	1.01984	0.00178877	0.635029	0.0306712	0.527914	0.0959285	0.790432	0.0170063	0.19319	0.901241	0.222286	0.551177	0.165377	0.694741	0.107711	0.802322	FBgn0035603	no	no
FBgn0134738	0.501314	0.00296941	0.628508	0.00103323	0.0915782	0.612043	0.513031	0.0069066	0.588086	0.079764	1.43308	3.23637e-05	0.252474	0.302287	1.28228	6.98622e-05	FBgn0016031	no	no
FBgn0134745	-0.353907	0.142583	-0.271251	0.274221	0.00665137	0.986063	0.0328553	0.919739	-0.902908	0.34766	-0.451627	0.382025	-1.46408	0.0299164	-1.25868	0.0208649	FBgn0040843	no	no
FBgn0134747	-0.101852	0.657556	-0.200074	0.374402	-0.129117	0.635017	-0.0321603	0.912256	0.467737	0.145309	-0.321749	0.111286	0.328004	0.149797	-0.808321	0.00115017	FBgn0032084	no	no
FBgn0134752	-0.42572	0.440006	-0.621916	0.263227	0.438463	0.492013	-0.396154	0.530864	-0.843637	0.471532	-1.05276	0.0643473	-1.28079	0.0652693	-0.668587	0.229021	FBgn0035844	no	no
FBgn0134759	0.133823	0.727837	0.685206	0.0645206	-0.0333532	0.949819	0.600062	0.128317	0.622227	0.931879	-0.335402	0.837565	2.49296	0.122498	0.714168	0.641626	FBgn0002872	no	no
FBgn0134760	-0.622727	0.00222648	-0.428858	0.0226916	-0.289379	0.144866	-0.549814	0.0110593	-0.297149	0.741121	-1.55265	0.000328899	-0.27403	0.424055	-1.01512	0.00396053	FBgn0035293	no	no
FBgn0134761	0.559286	0.237592	0.8181	0.093038	0.29246	0.620306	0.711827	0.173422	-0.633447	0.613998	-1.39748	0.014668	-0.756366	0.18847	-0.740475	0.150459	FBgn0035290	no	no
FBgn0134766	-0.687107	0.00931639	-0.976872	0.0015593	-0.168195	0.569035	-0.409303	0.126781	0.153554	0.894417	-0.125927	0.674248	0.206898	0.499501	-0.426748	0.119507	FBgn0035817	no	no
FBgn0134778	1.68139	0.0611391	1.94882	0.036316	2.13715	0.040409	1.76169	0.0794009	-0.308067	0.85783	-0.718598	0.114441	-0.647978	0.201448	0.107234	0.849985		no	no
FBgn0134791	-1.38605	0.00516259	-0.288018	0.531432	-0.216549	0.691568	-0.611377	0.202198	-0.0606878	0.973408	-0.442809	0.166988	-0.120637	0.760699	-0.301246	0.354802	FBgn0032079	no	no
FBgn0134794	1.28619	0.124442	0.175112	0.870682	0.68821	0.516877	0.548391	0.606655	0.116678	0.990268	-0.870753	0.651168	2.09945	0.260375	-0.512296	0.806732	FBgn0035644	no	no
FBgn0134802	-0.125504	0.481975	-0.423651	0.0241455	-0.133715	0.523811	-0.181155	0.35053	-0.636899	0.083455	-0.411614	0.0900309	-0.0165075	0.962224	-0.273469	0.260879	FBgn0032078	no	no
FBgn0134807	-0.174658	0.573112	0.14463	0.662814	1.05304	0.00675617	0.237191	0.48454	0.0606536	0.984683	-0.203348	0.697963	0.0875428	0.891798	0.130485	0.824285	FBgn0036106	no	no
FBgn0134822	-0.256546	0.438544	-0.485337	0.144982	-0.257414	0.514636	-0.00273292	0.996102	0.51497	0.741121	0.0793321	0.898686	0.882654	0.137677	0.237477	0.690806	FBgn0036680	no	no
FBgn0134829	0.0295208	0.865826	0.107694	0.511537	-0.0126701	0.955113	-0.0748732	0.685631	0.143262	0.875622	-0.591349	0.0183054	0.395649	0.135787	0.0718971	0.798614	FBgn0035985	no	no
FBgn0134831	1.0815	0.000208011	0.743852	0.00241045	0.74649	0.00510228	0.777698	0.00429951	0.268022	0.606459	0.579126	0.0128494	0.138772	0.566897	0.314854	0.138017	FBgn0023129	no	no
FBgn0134847	-0.815666	0.0163249	-0.591051	0.0745448	-0.281887	0.455134	-0.159533	0.679035	-1.02179	0.712285	-0.67383	0.492637	-1.08649	0.30666	-0.208871	0.857848	FBgn0031466	no	no
FBgn0134855	-0.6588	0.029735	-0.80076	0.013937	-0.60796	0.075312	-0.408367	0.205954	-0.0228764	0.988141	-0.373582	0.193633	-0.0342092	0.932638	-1.05326	0.00203391	FBgn0261801	no	no
FBgn0134858	-0.587452	0.00334547	0.113502	0.543716	-0.0758166	0.736493	-0.168555	0.391437	-0.192939	0.9289	1.11986	0.0131954	0.279002	0.553068	2.75427	3.19911e-05		no	no
FBgn0134862	0.467399	0.125762	0.49144	0.118465	0.159855	0.682971	0.0582928	0.885556	-0.570767	0.407905	-0.270721	0.448842	-0.259884	0.502894	0.135508	0.731853	FBgn0035708	no	no
FBgn0134876	-0.646345	0.140677	-0.666005	0.137603	-0.804738	0.120364	-0.351579	0.489841	-0.0466758	0.98653	-0.221636	0.627535	-0.035877	0.952329	-0.20441	0.664976	FBgn0264606	no	no
FBgn0134885	-0.206759	0.467517	-0.483909	0.0928617	-0.843792	0.0169767	-0.550161	0.0788891	-0.111472	0.947779	-0.405114	0.195134	-0.223795	0.52618	-0.227773	0.489259	FBgn0036727	no	no
FBgn0134892	0.563929	0.00663453	0.346729	0.0773498	0.296091	0.169109	0.273673	0.18539	0.0641434	0.98221	0.805438	0.075459	-0.0849601	0.88844	0.487798	0.279469	FBgn0035620	no	no
FBgn0134898	-0.673612	0.227637	-1.34343	0.027914	-0.379877	0.575748	-0.828226	0.181242	0.347358	0.873215	-0.386156	0.507776	-0.387688	0.539926	-0.516177	0.365545	FBgn0035484	no	no
FBgn0134906	-0.213087	0.294537	-0.551121	0.0144226	0.290112	0.207525	-0.114656	0.638128	0.151943	0.969212	-0.331572	0.687894	0.281439	0.755791	-0.318862	0.708718	FBgn0035331	no	no
FBgn0134911	-0.444659	0.00112164	-0.453339	0.00138437	-0.457775	0.00291616	0.00321616	0.983914	0.214744	0.716073	0.607106	0.00811374	0.0229937	0.934522	1.06514	0.000138392	FBgn0032955	no	no
FBgn0134952	0.28893	0.249684	-0.23635	0.364632	0.313877	0.274352	-0.77731	0.0135777	0.287614	0.751148	-0.148063	0.661756	0.415738	0.221618	0.0839947	0.825238	FBgn0023076	no	no
FBgn0134954	-0.954666	0.169981	-1.76117	0.0240876	-1.00589	0.212027	-1.22391	0.122736	-0.639056	0.709286	0.600092	0.302223	-0.27705	0.692369	1.34394	0.0255372	FBgn0037065	no	no
FBgn0134956	-0.359119	0.356796	-0.776139	0.058424	0.120631	0.815827	-0.254523	0.579291	0.401462	0.796788	-0.38388	0.448842	-0.46571	0.391093	-0.284257	0.595842	FBgn0027945	no	no
FBgn0134957	-0.317929	0.361227	-1.20958	0.00374469	-0.175881	0.688436	-0.967593	0.0203644	0.118936	0.969036	-1.03528	0.0707207	-0.736733	0.236592	-0.577741	0.307963	FBgn0012034	no	no
FBgn0134960	0.591466	0.00494583	0.48082	0.0192659	0.533096	0.0218875	0.53112	0.0188808	0.0792562	0.957333	0.084495	0.787867	0.0252331	0.94742	-0.0885685	0.787278	FBgn0037063	no	no
FBgn0134968	0.650646	0.333918	0.429971	0.553175	-0.311115	0.738123	-0.915212	0.284532	0.188995	0.948351	-0.379708	0.511332	-0.260695	0.691864	-0.0976077	0.895135	FBgn0259239	no	no
FBgn0134988	-0.730933	0.0501648	-1.13062	0.00776341	-0.4918	0.240926	-0.591987	0.146818	-0.0242681	0.995712	-0.77011	0.413717	1.04399	0.284535	-0.0672164	0.958062	FBgn0032943	no	no
FBgn0135004	-1.362	0.513294	0.207863	0.923748	3.27322	0.062055	0.939087	0.638329	3.22007	0.760616	1.23093	0.784166	7.20433	0.0978225	0.30385	0.961402	FBgn0001225	no	no
FBgn0135006	2.77754	0.00784105	2.67029	0.01216	2.33199	0.0404788	2.40682	0.0306017	0.719034	0.733639	0.610458	0.410923	-0.710387	0.386795	0.0413093	0.969958	FBgn0035806	no	no
FBgn0135010	-2.31841	0.0413933	-4.40126	0.0043169	0.789408	0.516072	-0.240601	0.85253	-0.230821	0.941478	-1.63277	0.0154421	-1.9287	0.0195172	-0.17017	0.813221	FBgn0032945	no	no
FBgn0135017	1.63769	0.000956326	1.21665	0.00726705	0.951687	0.0422592	1.0213	0.0270935	0.316447	0.731545	0.478676	0.123153	0.352798	0.303645	0.279069	0.382882	FBgn0036300	no	no
FBgn0135025	0.44227	0.299616	0.29545	0.516847	-0.29155	0.584302	0.541994	0.25033	0.100074	0.974595	1.1007	0.052572	0.829884	0.178629	0.619209	0.264969	FBgn0261933	no	no
FBgn0135033	-0.0696878	0.862962	0.0498739	0.910846	-0.0299223	0.954506	0.318484	0.428733	-0.515726	0.954621	-2.30882	0.238709	2.00693	0.265077	-1.79114	0.340466	FBgn0010314	no	no
FBgn0135046	1.11538	0.227362	1.17285	0.209044	2.16182	0.0399231	0.573313	0.629265	-0.208055	0.985663	-1.44065	0.465758	2.42643	0.218234	-0.562954	0.795091	FBgn0052251	no	no
FBgn0135056	0.128721	0.313369	0.0650876	0.642553	0.0766298	0.626831	0.0466175	0.768938	0.384973	0.490508	0.207191	0.449765	0.516865	0.0978225	1.09749	0.000818739	FBgn0035158	no	no
FBgn0135057	0.242123	0.602486	1.84629	0.00111343	0.517258	0.310939	0.953656	0.0548173	0.104471	0.98268	1.28319	0.0849748	0.545034	0.517804	2.89311	0.00143768	FBgn0035157	no	no
FBgn0135059	0.816453	0.00183974	0.306239	0.173644	0.275137	0.272719	0.531192	0.0356793	0.3818	0.758509	1.27333	0.00735056	-0.0427695	0.939896	0.707714	0.0908452	FBgn0052483	no	no
FBgn0135060	0.849446	0.00143505	0.546579	0.0221228	0.485611	0.0578572	0.496451	0.0466379	0.60707	0.348049	1.06189	0.00707492	0.374711	0.320838	0.822017	0.0233911	FBgn0035154	no	no
FBgn0135061	0.122037	0.546374	-0.140361	0.500609	-0.0233215	0.93189	0.151297	0.496217	0.171017	0.875622	0.218436	0.443589	-0.0790897	0.823543	0.334283	0.226374	FBgn0035154	no	no
FBgn0135062	-0.307987	0.0546193	0.000766656	0.997815	-0.409983	0.0319516	-0.174551	0.32357	0.345592	0.33346	0.460675	0.0232975	0.109647	0.623327	0.527151	0.0110699		no	no
FBgn0135063	-0.552846	0.0625561	-0.101322	0.760213	-0.259428	0.457229	-0.0695937	0.851566	0.758083	0.333098	0.429756	0.311014	0.138103	0.799072	0.799412	0.0612991	FBgn0035152	no	no
FBgn0135066	-0.197307	0.148436	-0.166547	0.236808	-0.210632	0.179795	-0.168486	0.266911	0.371438	0.849221	0.0467968	0.942758	-0.150862	0.826345	0.458549	0.396884	FBgn0264845	no	no
FBgn0135069	-0.658226	0.0595859	-0.809327	0.0293927	0.590465	0.129027	-0.712342	0.0694567	-0.653611	0.616519	-1.10538	0.0467665	-1.01792	0.105105	-1.16648	0.0357953		no	no
FBgn0135073	-1.118	0.0361337	-1.08527	0.0466027	-1.06176	0.0826004	-0.615397	0.284721	-0.594626	0.786065	-0.243297	0.754159	-0.378512	0.64102	-1.04312	0.142194	FBgn0085385	no	no
FBgn0135083	-0.0150247	0.952364	0.0852141	0.714648	0.344163	0.145047	0.0327161	0.905667	0.355946	0.625234	0.17674	0.568372	-0.0915945	0.809043	1.08474	0.00166193	FBgn0036287	no	no
FBgn0135089	0.421989	0.00111241	0.0803613	0.470514	0.0523303	0.69584	0.131443	0.25746	0.696485	0.0121818	0.609579	0.00676056	0.754521	0.00651957	1.04012	0.000134218	FBgn0052103	no	no
FBgn0135095	0.567066	0.00327453	0.516101	0.00751773	0.27805	0.150252	0.38538	0.0452357	0.0712865	0.960621	0.081291	0.79194	0.2771	0.347986	0.153209	0.604453	FBgn0036272	no	no
FBgn0135099	-0.28754	0.390543	-0.288348	0.402913	-0.124252	0.776022	-0.147889	0.719098	0.233702	0.717792	0.280543	0.204189	0.00478377	0.990448	0.287243	0.198092	FBgn0032077	no	no
FBgn0135106	-0.111411	0.894422	-0.61404	0.423997	0.113219	0.911304	-0.313373	0.734638	0.224515	0.960965	-0.144026	0.893833	-0.838673	0.419565	-0.805855	0.399912	FBgn0035733	no	no
FBgn0135110	-1.20749	0.244918	-2.00257	0.0721692	-0.354916	0.791292	-0.771821	0.514097	0.398794	0.73224	-0.660065	0.0981928	-0.434148	0.322224	-0.255348	0.552402	FBgn0032076	no	no
FBgn0135112	0.903417	0.108358	-0.184353	0.796757	0.375017	0.606866	0.0617277	0.955169	0.432391	0.889634	1.43159	0.0589621	1.26916	0.134898	1.18466	0.114209	FBgn0035768	no	no
FBgn0135114	0.894136	0.0952359	1.71861	0.00555688	0.350126	0.604031	0.821807	0.168777	0.477767	0.861042	0.606152	0.402674	1.47501	0.082049	0.530501	0.470996	FBgn0035766	no	no
FBgn0135122	-0.0598922	0.926814	0.0555701	0.938457	-0.172082	0.822535	0.0902853	0.904802	1.01211	0.802415	0.220734	0.885837	0.540786	0.724623	0.237074	0.891603	FBgn0035727	no	no
FBgn0135124	0.916909	0.000340071	0.654522	0.00335088	0.582344	0.0133321	0.742031	0.0038479	-0.144746	0.843118	-0.00647115	0.979872	-0.146417	0.516123	0.121084	0.580377	FBgn0261445	no	no
FBgn0135146	-0.205548	0.0944113	0.00644025	0.969042	0.0601316	0.700328	-0.0454514	0.765906	-0.306682	0.348049	-1.27289	1.22875e-05	-0.323338	0.110733	-0.659568	0.00147392	FBgn0036742	no	no
FBgn0135171	10.1771	4.02784e-06	10.0489	6.84873e-06	9.62673	1.38456e-05	4.55647	0.0278911	0.30509	0.899729	0.588146	0.294139	0.0152142	0.987422	-0.347268	0.570976	FBgn0000121	no	no
FBgn0135183	-1.38359	1.39604e-05	-1.10475	6.51705e-05	-0.733073	0.00209925	-0.874376	0.000951639	-0.198459	0.728747	-0.359069	0.0639919	-0.216255	0.30233	-0.104005	0.622529	FBgn0027843	no	no
FBgn0135185	-0.942687	0.158203	-0.430878	0.531721	-0.498227	0.537207	-0.858059	0.264335	0.638704	0.865254	0.531351	0.607993	0.2905	0.815747	0.528207	0.617351	FBgn0036703	no	no
FBgn0135196	0.274022	0.838947	-1.39539	0.2901	0.801787	0.584745	0.588368	0.687867	0.757655	0.806653	-0.479245	0.648966	-0.553166	0.624137	-0.657416	0.525944	FBgn0016715	no	no
FBgn0135212	-0.0188596	0.904044	0.207487	0.127641	0.0794608	0.63265	0.143562	0.336554	-0.274643	0.853372	0.0974038	0.828173	-0.161145	0.737393	0.808237	0.0435408	FBgn0035791	no	no
FBgn0135217	1.84172	8.12811e-05	1.53832	0.000242423	1.06736	0.00525479	1.43174	0.00120827	0.614293	0.425896	0.657779	0.085179	0.360203	0.393304	0.946647	0.0197431	FBgn0035781	no	no
FBgn0135232	0.431842	0.337314	0.256824	0.599579	-0.141116	0.818706	-0.0104702	0.987613	-0.747284	0.8434	-0.541188	0.630052	-0.748685	0.527978	-0.671358	0.550026	FBgn0062517	no	no
FBgn0135247	0.226123	0.590103	0.438241	0.285238	-0.00759354	0.992005	0.022004	0.968934	0.370306	0.795869	0.416624	0.355827	0.416946	0.394784	0.510338	0.247911	FBgn0053057	no	no
FBgn0135250	-0.150723	0.742685	0.276538	0.538757	-0.396134	0.438524	-0.373577	0.45379	-0.0263345	0.995712	-0.682868	0.520862	-0.176858	0.896652	0.373175	0.742783	FBgn0035880	no	no
FBgn0135256	0.318264	0.595003	0.742623	0.195841	0.840349	0.195615	0.595233	0.358585	0.141748	0.987467	0.41228	0.787162	1.45644	0.296641	2.02644	0.109029	FBgn0035453	no	no
FBgn0135265	-0.153797	0.289097	0.177537	0.226979	-0.104823	0.55222	-0.0251391	0.894907	0.26176	0.891244	0.416764	0.374471	0.443371	0.384282	0.610876	0.183463	FBgn0035462	no	no
FBgn0135269	-0.303524	0.238315	-0.279511	0.28855	-0.286941	0.336722	-0.166137	0.586586	-0.524892	0.447863	-0.687662	0.0482525	-0.224571	0.554261	-1.22588	0.00209439		no	no
FBgn0135279	-0.421703	0.0202021	-0.610665	0.00332633	-0.312995	0.116459	-0.609525	0.00700424	-0.427829	0.530062	-1.26335	0.00137471	-0.668025	0.0737322	-1.05244	0.00317418	FBgn0027790	no	no
FBgn0135283	1.16124	0.00034368	0.88081	0.00235586	0.337222	0.208981	0.464195	0.0752358	0.286189	0.423831	0.709696	0.00137471	0.478283	0.035493	0.394352	0.0315135	FBgn0035121	no	no
FBgn0135288	0.82548	0.476206	0.714026	0.557238	1.67184	0.178406	0.316626	0.83863	0.541707	0.802468	0.662366	0.322729	1.14585	0.126845	0.546202	0.423239	FBgn0035104	no	no
FBgn0135296	0.925777	0.0072298	0.861169	0.0134	-0.180449	0.656756	0.687491	0.054546	-0.172652	0.957333	0.609652	0.305167	0.677745	0.293617	0.480193	0.429268	FBgn0003978	no	no
FBgn0135298	-0.0848603	0.828378	-0.0956956	0.814903	-0.789086	0.0630678	-0.150695	0.733413	-0.745073	0.796586	0.401126	0.667268	0.381788	0.707402	1.53836	0.0689503	FBgn0035267	no	no
FBgn0135315	-0.0401709	0.92229	-0.0378278	0.933152	0.00776424	0.989354	-0.289337	0.476146	-0.288504	0.956755	0.304324	0.782005	-1.86545	0.124515	0.286251	0.805716	FBgn0035428	no	no
FBgn0135324	-0.0622778	0.846608	-0.717441	0.0223337	-0.0558253	0.889314	-0.744487	0.0293649	0.608978	0.73224	-0.268124	0.695486	-0.420209	0.555667	0.505641	0.417926	FBgn0035577	no	no
FBgn0135326	-0.112456	0.753583	-0.407143	0.230187	-0.529274	0.168571	-0.262509	0.493137	0.75956	0.788859	2.23501	0.0173584	1.3648	0.167243	2.77483	0.00475897	FBgn0042131	no	no
FBgn0135327	-0.111865	0.700813	-0.201172	0.49098	-0.53123	0.0962058	-0.342897	0.263134	0.293509	0.947779	1.22422	0.116678	0.227726	0.826044	1.76232	0.0307813	FBgn0035575	no	no
FBgn0135337	0.377286	0.367454	0.11659	0.810213	0.697737	0.143256	-0.666638	0.168809	0.49898	0.741121	-0.42503	0.439548	0.550013	0.339301	-0.611646	0.251046	FBgn0035563	no	no
FBgn0135342	0.908434	0.179275	-0.200196	0.806895	0.219928	0.815827	-0.338694	0.704941	0.523175	0.376021	-0.550555	0.0804807	0.612261	0.0950297	-0.173784	0.611341	FBgn0261526	no	no
FBgn0135343	0.878877	0.321404	-1.49873	0.152104	-0.20342	0.877873	-0.675336	0.568455	0.337899	0.887498	-0.765474	0.199995	0.503865	0.436546	-0.131665	0.860449	FBgn0261526	no	no
FBgn0135354	1.01942	0.0196079	1.17454	0.0112946	0.506354	0.299114	0.622389	0.182548	0.236883	0.885436	0.660107	0.102868	0.416629	0.35246	1.18463	0.00790679	FBgn0035538	no	no
FBgn0135359	-0.287384	0.821642	-0.89022	0.47382	1.2742	0.327002	-0.126776	0.935641	-0.221328	0.965613	-2.15644	0.0413215	-1.16336	0.279573	-1.37535	0.161045	FBgn0035186	no	no
FBgn0135404	-0.561461	0.000359035	-0.330372	0.0107142	-0.598688	0.000871008	-0.510757	0.00220951	-0.684094	0.424659	-0.937951	0.0348259	-1.14971	0.0355747	-0.962148	0.0294633	FBgn0032536	no	no
FBgn0135405	1.5938	0.000202596	2.15307	4.74261e-05	1.74747	0.000451403	1.21981	0.0031076	0.201336	0.829763	0.153346	0.595641	-0.0181439	0.962666	0.78488	0.00773678	FBgn0036588	no	no
FBgn0135423	-0.503031	0.254469	-0.902082	0.0542009	-0.087579	0.885668	-0.232841	0.659786	-0.684039	0.741121	-0.496637	0.500991	-0.770715	0.325701	-1.50568	0.0449968	FBgn0036587	no	no
FBgn0135437	-0.135107	0.832577	0.118834	0.862841	0.995735	0.124149	-0.280524	0.695765	-0.177967	0.961604	-0.984167	0.184304	-0.948842	0.247883	-0.610172	0.421261	FBgn0028936	no	no
FBgn0135439	0.0131892	0.900957	-0.222909	0.0231912	0.495811	0.000551081	-0.142009	0.153659	0.158392	0.863207	-1.12271	0.000423805	0.0859652	0.769569	-1.24916	0.000134218	FBgn0005626	no	no
FBgn0135443	-0.676316	0.0362894	-0.475257	0.136993	-0.193535	0.616449	-0.233101	0.520381	0.20015	0.826069	0.284626	0.270996	-0.178229	0.542237	0.359429	0.162105	FBgn0035968	no	no
FBgn0135451	1.41471	0.35115	1.81325	0.225078	5.66611	0.0032366	0.0249381	0.992775	-3.14142	0.224041	-4.52087	0.0143459	-4.9971	0.029102	-2.07337	0.15078	FBgn0020765	no	no
FBgn0135455	-0.444403	0.175576	-0.795287	0.0262918	0.0850043	0.849822	-0.219365	0.573075	0.121634	0.98506	-0.91763	0.375797	-0.493406	0.67709	-0.487779	0.662527	FBgn0052405	no	no
FBgn0135456	-0.331998	0.0386057	-0.565446	0.00292018	0.191478	0.285573	-0.133674	0.455396	-0.549238	0.506537	-1.15527	0.00834902	-0.671582	0.126983	-1.67823	0.000680163	FBgn0042119	no	no
FBgn0135461	0.220295	0.399238	-0.00804206	0.981663	0.55138	0.0662061	0.164029	0.590264	0.466854	0.57248	0.622759	0.0820591	0.194138	0.643184	0.545137	0.12795	FBgn0035678	no	no
FBgn0135464	0.100512	0.557687	-0.171634	0.313705	0.123382	0.538319	0.0209027	0.924568	-0.0781588	0.872264	-0.323596	0.01624	-0.259781	0.082173	-0.315431	0.0169813	FBgn0025592	no	no
FBgn0135475	0.185376	0.0161951	-0.0878807	0.239445	-0.124794	0.135576	-0.214979	0.0150479	0.291501	0.107137	0.341052	0.00933197	0.299659	0.0436603	0.356498	0.0062253	FBgn0035400	no	no
FBgn0135476	0.389299	0.324242	-0.222761	0.609663	0.0697295	0.900699	-0.103177	0.839857	-1.07036	0.75417	-0.735324	0.53701	-0.381873	0.78877	-1.04254	0.375291		no	no
FBgn0135479	-0.605536	0.0628468	-0.724998	0.0354588	-0.127646	0.760694	-0.673326	0.0651745	-0.77114	0.741121	-1.32388	0.10658	-2.48741	0.029102	-1.12295	0.170278	FBgn0035398	no	no
FBgn0135480	0.172653	0.470906	0.0278512	0.925878	0.0238895	0.944229	0.182593	0.498281	-0.0810399	0.948351	-0.67447	0.00986284	-0.171971	0.511232	-0.0615875	0.831274	FBgn0035539	no	no
FBgn0135494	0.528018	0.450705	0.71427	0.303478	0.456118	0.595114	0.688174	0.37817	0.0729844	0.984683	-0.486498	0.410978	-0.297533	0.659774	0.0671957	0.932566		no	no
FBgn0135504	0.601206	0.43629	0.499361	0.539581	1.90229	0.0318719	0.573549	0.522047	-0.971666	0.634168	0.0360363	0.972595	-1.95954	0.0621817	0.426781	0.622578	FBgn0260011	no	no
FBgn0135514	0.398701	0.034363	-0.220002	0.243245	0.231589	0.270567	-0.174282	0.403032	-0.239868	0.835597	0.153033	0.668171	-0.298143	0.411659	-0.0492188	0.913657	FBgn0035431	no	no
FBgn0135522	1.25239	0.00208077	1.10079	0.00586143	1.19203	0.00763834	0.987687	0.0170063	0.0419441	0.981444	0.206484	0.481189	-0.0148386	0.972181	-0.0675076	0.850126	FBgn0027552	no	no
FBgn0135527	-0.0520339	0.741062	0.0337398	0.847046	0.0855379	0.636449	-0.0620095	0.730577	-0.106744	0.932181	-0.237141	0.323578	0.36135	0.171781	0.0878898	0.750823	FBgn0003943	no	no
FBgn0135549	-0.678371	0.222575	-1.17725	0.0487593	-0.800744	0.21534	-0.511159	0.42315	-0.217483	0.971171	-0.201617	0.877559	0.368767	0.791876	-0.930919	0.430845	FBgn0035120	no	no
FBgn0135555	-0.0423707	0.777901	-0.00900418	0.960345	0.118847	0.467537	-0.00822678	0.964685	0.0609802	0.988141	0.122364	0.85798	0.923698	0.161651	0.279848	0.673039	FBgn0264707	no	no
FBgn0135580	-0.819005	0.0426078	-0.873054	0.0380791	-0.285982	0.549034	-1.24149	0.0134685	-0.148486	0.945448	-0.783454	0.0548632	0.144644	0.76704	-0.542031	0.172528	FBgn0011762	no	no
FBgn0135582	-0.682454	0.00114092	-0.547222	0.00552981	-0.75501	0.00209925	-0.487562	0.0175756	0.435498	0.899729	0.572349	0.48874	0.470073	0.611841	0.395297	0.656302	FBgn0261529	no	no
FBgn0135596	0.10329	0.69286	0.431196	0.0909447	0.535733	0.062145	0.163857	0.572779	-0.0793089	0.960621	-0.216343	0.494619	-0.207933	0.546237	-0.101245	0.779194	FBgn0011828	no	no
FBgn0135602	-0.00362504	0.990933	0.0988489	0.702126	0.33323	0.202616	0.0966854	0.734638	-0.198239	0.905109	-1.00553	0.0149383	-0.266256	0.528359	-0.479611	0.203454		no	no
FBgn0135612	0.834071	0.00127205	0.339947	0.118399	0.406683	0.0940615	0.553185	0.0251744	0.850666	0.337912	0.311068	0.531743	0.507696	0.332848	0.697827	0.141455		no	no
FBgn0135613	1.98281	0.0310124	0.403532	0.698199	0.379294	0.757599	0.927609	0.370792	0.203165	0.960621	0.244167	0.777513	-0.50935	0.562369	-0.6281	0.430443	FBgn0035779	no	no
FBgn0135614	0.755882	0.00206688	0.292038	0.169366	0.402248	0.0917298	0.582402	0.0188297	0.657871	0.64469	0.508376	0.367195	-0.262569	0.688242	-0.0429124	0.956404	FBgn0035780	no	no
FBgn0135616	-0.221494	0.746298	-0.745964	0.254417	0.144306	0.867524	0.210057	0.791239	0.4577	0.338349	0.172403	0.517106	-0.398998	0.166674	-0.247347	0.341066	FBgn0035780	no	no
FBgn0135634	1.0135	0.00779894	0.51223	0.151034	0.463765	0.247478	0.55195	0.153173	0.405699	0.736719	0.461437	0.259502	0.499762	0.267554	0.0311503	0.957809	FBgn0036667	no	no
FBgn0135640	1.13964	0.00581582	0.94491	0.0200684	1.05468	0.0222304	0.832901	0.050964	0.141417	0.953548	0.0951748	0.851724	0.0818537	0.890349	0.0881032	0.879171	FBgn0052174	no	no
FBgn0135646	-0.935644	0.441612	1.1371	0.270734	3.71188	0.00447325	0.665562	0.599949	-2.32426	0.284711	-3.17454	0.0211345	-2.95795	0.060134	-1.81065	0.125357		no	no
FBgn0135658	-1.43096	0.000954214	-0.816673	0.0249808	-0.945099	0.0237977	-0.738012	0.0545611	-0.141287	0.970073	-0.500165	0.496711	1.02193	0.187547	-0.675939	0.346977	FBgn0015546	no	no
FBgn0135670	0.955897	0.132033	0.97434	0.133027	1.11375	0.131093	0.732918	0.318849	0.36484	0.780058	0.578897	0.154059	0.227306	0.637258	0.218584	0.629671		no	no
FBgn0135700	-0.646354	0.148336	0.082216	0.876748	-0.587481	0.258988	0.0777269	0.893606	-0.498377	0.613998	-0.308997	0.459395	-0.31415	0.485871	-0.515116	0.203088	FBgn0043025	no	no
FBgn0135702	0.0782513	0.604682	0.104165	0.500485	0.164318	0.323348	0.104395	0.531279	0.0197773	0.990766	0.169903	0.677652	-0.247496	0.559024	-0.0218308	0.968842	FBgn0036752	no	no
FBgn0135703	-0.203773	0.755402	0.253323	0.703759	-0.879544	0.228208	0.0985225	0.902287	0.81083	0.829763	1.73421	0.0994314	0.527949	0.684801	0.619447	0.60332	FBgn0036751	no	no
FBgn0135704	-0.146706	0.165909	-0.160432	0.140777	-0.0121176	0.936101	-0.38711	0.00578714	-0.421515	0.0936556	-0.940148	0.000104593	-0.443915	0.0361397	-1.05251	3.77374e-05	FBgn0036749	no	no
FBgn0135705	-0.220774	0.861244	-0.780208	0.520437	0.496353	0.722351	-0.301425	0.833399	0.434269	0.875622	0.324217	0.676126	-0.465574	0.573303	-0.926936	0.207576	FBgn0036749	yes	no
FBgn0135723	1.15898	0.00146272	0.715759	0.0272288	0.808318	0.0272631	0.783268	0.0263326	0.073754	0.967739	0.214818	0.549695	0.0547294	0.907818	-0.0395542	0.933553	FBgn0263852	no	no
FBgn0135725	0.281269	0.189113	0.0578282	0.817803	0.214031	0.393684	0.310308	0.18817	1.05558	0.0624382	1.9009	0.000363781	0.969994	0.0446814	1.71092	0.00056681	FBgn0035718	no	no
FBgn0135726	0.469574	0.0242181	0.253601	0.215079	0.421038	0.0697991	0.278584	0.203575	0.76865	0.294394	1.46379	0.00302564	0.788983	0.0995935	1.37488	0.0032705	FBgn0035718	no	no
FBgn0135727	1.01953	0.277873	2.11791	0.0228736	2.00065	0.0534583	1.70031	0.0917342	0.216038	0.953548	0.850435	0.203398	0.39609	0.614587	0.668699	0.325765	FBgn0035718	no	no
FBgn0135729	-0.278527	0.11422	-0.421761	0.0270476	-0.346614	0.0908772	-0.093858	0.658624	-0.152035	0.899729	-0.208892	0.469501	-0.151641	0.642155	-0.342941	0.218278	FBgn0035721	no	no
FBgn0135740	-0.2011	0.402578	-0.0475015	0.868505	-0.348846	0.203368	0.404482	0.120188	0.218365	0.947779	0.53164	0.392502	0.1284	0.876147	0.598543	0.327531	FBgn0035870	no	no
FBgn0135748	0.306707	0.639228	-0.787408	0.226997	1.02038	0.149476	0.215589	0.783586	0.746339	0.727279	-0.25879	0.752497	-0.432897	0.608999	-0.621442	0.408443	FBgn0035734	no	no
FBgn0135756	1.04004	0.00310695	0.95981	0.00649826	0.654464	0.0684062	0.910847	0.0150626	-0.0948506	0.954225	0.0867639	0.802089	0.177356	0.615255	0.0367772	0.930953	FBgn0024194	no	no
FBgn0135775	-0.337228	0.0120863	-0.00596397	0.97205	-0.149468	0.299597	-0.225441	0.105212	0.00494382	0.997454	0.729577	0.150374	0.45487	0.423119	0.281779	0.617182	FBgn0035150	yes	no
FBgn0135776	-0.411884	0.00859443	-0.332157	0.0313877	-0.25725	0.11972	-0.459972	0.0106621	-0.482388	0.378791	-0.364341	0.199327	-0.375078	0.232843	-0.254944	0.381115		no	no
FBgn0135783	0.891017	0.274835	1.4077	0.0861452	0.774027	0.431398	-0.806286	0.470862	-0.49425	0.95319	0.0356887	0.985329	0.718457	0.667933	2.03527	0.134677	FBgn0066365	no	no
FBgn0135803	-0.846642	0.00621547	-0.119667	0.699999	0.088944	0.808613	-0.338235	0.272455	-0.810147	0.00751219	-1.26063	8.65147e-05	-0.496998	0.0603901	-0.873042	0.000970322	FBgn0035199	no	no
FBgn0135804	-0.35083	0.229134	-0.732447	0.0214767	-0.577647	0.0873682	-0.438187	0.173093	-0.179213	0.834575	-0.768708	0.00620786	-0.115623	0.688616	-0.331113	0.174729	FBgn0052333	no	no
FBgn0135818	0.998552	0.000840443	0.878681	0.00245705	0.597545	0.0353315	0.702207	0.0150479	0.365569	0.197718	0.70278	0.00122083	0.179771	0.341819	0.544748	0.0046408	FBgn0036298	no	no
FBgn0135819	1.02453	0.000270657	0.990253	0.000415614	0.496394	0.0362055	0.698416	0.00687122	0.171157	0.725117	0.429057	0.0154421	0.290682	0.122687	0.19314	0.238465	FBgn0004926	no	no
FBgn0135842	0.919069	0.469826	1.60605	0.187717	2.01919	0.139945	1.32898	0.338329	0.483702	0.947779	-0.15839	0.922804	1.59986	0.260127	3.5842	0.0127113	FBgn0001224	no	no
FBgn0135844	1.29303	0.148814	1.92873	0.0359951	1.4989	0.147836	1.86562	0.0613348	0.218796	0.964613	0.436698	0.669926	1.37493	0.187909	1.60903	0.0898483	FBgn0001226	no	no
FBgn0135845	0.332745	0.364809	0.531168	0.152085	0.181532	0.69863	0.143373	0.754694	0.479861	0.775275	-0.240761	0.68743	0.738975	0.211753	1.48102	0.0107616	FBgn0001225	no	no
FBgn0135846	0.568178	0.144157	-0.118355	0.795844	0.0736963	0.894053	0.387415	0.383444	-0.739431	0.867951	0.290141	0.820641	1.29276	0.290334	0.389148	0.768543	FBgn0001229	no	no
FBgn0135848	-1.20483	0.000738804	-1.24467	0.000832934	-0.714594	0.0320527	-0.764713	0.020709	-0.516696	0.634168	-1.00979	0.027156	-0.487403	0.30083	-1.21491	0.0102965	FBgn0029167	no	no
FBgn0135872	0.863882	0.00759702	1.42982	0.000474978	1.06042	0.00624631	1.1255	0.00465391	0.20405	0.8757	0.759352	0.0303454	-0.106348	0.805782	1.30516	0.00122685		no	no
FBgn0135881	1.29758	0.179852	0.254183	0.836447	2.4979	0.0269019	2.81635	0.0130204	3.97532	0.00693359	2.84269	0.0131093	2.50639	0.0564029	1.44047	0.190814		no	no
FBgn0135882	1.28473	0.000193462	1.88145	2.55522e-05	0.633155	0.026577	0.819127	0.00700424	0.67739	0.455941	1.1365	0.0168288	0.728545	0.142056	0.581237	0.18766	FBgn0270926	no	no
FBgn0135886	1.00225	0.00288721	0.548295	0.0708265	0.71827	0.0381674	0.305361	0.348267	-0.0980754	0.953548	0.0322423	0.930079	-0.486876	0.154526	-0.272063	0.380792	FBgn0037057	no	no
FBgn0135891	0.502209	0.0711547	0.1382	0.654647	0.66105	0.0435709	0.416478	0.175366	0.329107	0.84307	-0.152161	0.769577	0.00483511	0.995489	0.0178064	0.980495	FBgn0004865	no	no
FBgn0135893	0.889774	0.00319017	1.11356	0.00112546	0.599396	0.0521657	0.154943	0.621905	-0.272642	0.786065	-0.519051	0.101383	-0.431394	0.219782	-0.260433	0.426428	FBgn0035798	no	no
FBgn0135894	-0.0214922	0.951417	-0.658823	0.0335881	0.313106	0.346407	-0.147645	0.672541	-0.284208	0.585938	-1.66357	1.22875e-05	-0.609874	0.0321618	-2.26637	9.44266e-07	FBgn0001208	no	no
FBgn0135910	0.281988	0.751011	0.118042	0.909591	0.147899	0.899314	0.280172	0.789681	0.293859	0.916516	0.391739	0.518914	0.356315	0.598275	1.39722	0.0205304	FBgn0028379	no	no
FBgn0135936	0.654096	0.00207563	0.454867	0.020494	0.379421	0.069264	0.394878	0.0517371	0.0193213	0.99332	0.753741	0.0955704	-0.232264	0.663394	0.464552	0.307529	FBgn0035619	no	no
FBgn0135979	0.255437	0.0256283	0.018578	0.892989	0.306587	0.0231563	0.0132525	0.928112	0.0235057	0.988141	-0.0706254	0.789883	-0.298595	0.241756	0.199898	0.399069	FBgn0001258	no	no
FBgn0135984	0.198811	0.676012	-0.376754	0.431795	-0.122274	0.845448	-0.603209	0.24755	-0.10891	0.960965	0.0176511	0.975729	-0.0205936	0.976252	0.067085	0.911852	FBgn0035695	no	no
FBgn0136009	-0.120978	0.306976	-0.00682333	0.965901	0.0376117	0.811314	-0.055863	0.697652	-0.257	0.741121	-0.117489	0.689462	-0.437272	0.14542	-0.175627	0.540802	FBgn0267348	no	no
FBgn0136013	6.93155	0.00103974	6.95395	0.00138437	6.62649	0.00470148	0	1	-0.176633	0.966722	0.596678	0.448842	0.00398292	0.997527	-0.271736	0.770487	FBgn0036023	no	no
FBgn0136034	-0.034778	0.947542	0.178761	0.715148	0.372845	0.47131	0.788352	0.0988344	0.274231	0.937047	-0.104122	0.891315	-0.666497	0.356632	0.298413	0.684824	FBgn0035868	no	no
FBgn0136060	1.31049	0.000454446	0.393547	0.174792	1.26132	0.00195686	1.29897	0.0019219	1.461	0.0129438	1.00573	0.0242571	0.611675	0.193949	0.0530656	0.92831	FBgn0052407	no	no
FBgn0136095	1.07839	0.0014778	1.09975	0.00174675	0.634161	0.0556671	0.936106	0.00906735	0.396579	0.495324	0.599772	0.0363002	0.301506	0.319533	0.402947	0.142508	FBgn0260856	no	no
FBgn0136097	1.77257	0.566608	3.35978	0.207405	5.09771	0.0739144	6.00268	0.0319636	-0.894675	0.867506	-3.94779	0.0297319	-2.02406	0.216234	-2.18334	0.141635		no	no
FBgn0136098	0.031809	0.957839	-0.465847	0.355237	0.590298	0.284883	-0.253379	0.668344	0.340941	0.889321	-0.509582	0.409674	-0.366304	0.596759	-0.108539	0.893039	FBgn0036732	no	no
FBgn0136099	0.0466163	0.872584	0.431468	0.0967779	0.273426	0.351462	0.15765	0.601721	-0.117762	0.883104	-0.210647	0.296822	0.034991	0.897384	0.0715426	0.76	FBgn0035906	no	no
FBgn0136105	1.26999	0.000118466	0.780365	0.00238939	0.740784	0.00698429	0.925028	0.00225909	0.190998	0.853416	0.0497756	0.877766	0.0989295	0.774418	-0.0344186	0.928117	FBgn0052278	no	no
FBgn0136107	2.04211	1.42204e-05	1.70149	5.82471e-05	0.627919	0.0339038	1.13345	0.00197284	1.41822	0.0773087	0.99596	0.0641788	1.00314	0.106437	1.57666	0.00769693	FBgn0001233	no	no
FBgn0136114	0.686555	0.00372589	0.744242	0.0030897	0.423161	0.0788435	0.560274	0.0224883	0.234986	0.822346	0.547289	0.0695477	0.0449313	0.914169	0.427186	0.152879	FBgn0031741	no	no
FBgn0136126	-0.156976	0.684631	-0.493823	0.187311	-0.374076	0.383195	-0.559739	0.169993	0.0278635	0.990268	-0.835123	0.0645811	0.127552	0.82056	-0.399201	0.373613	FBgn0004108	no	no
FBgn0136128	1.42079	0.00107455	1.28853	0.00252431	0.807683	0.0488643	1.05231	0.0138167	0.296378	0.419519	0.35916	0.0538377	0.273508	0.178592	0.224745	0.218222	FBgn0036662	no	no
FBgn0136145	0.767406	0.148825	1.20659	0.0326672	0.954243	0.122183	0.643747	0.289681	0.142252	0.988141	0.952404	0.593601	3.23937	0.0968501	0.281094	0.904674	FBgn0052227	no	no
FBgn0136150	0.24377	0.635251	-0.255731	0.638334	-0.379358	0.529424	0.396421	0.479507	0.782219	0.613998	-0.0587466	0.941069	-0.339113	0.659779	-0.374714	0.600073	FBgn0037090	no	no
FBgn0136153	-0.585381	0.065795	-0.447656	0.162979	-0.138473	0.731568	0.0726513	0.85435	0.0753398	0.973483	-0.515366	0.199795	-0.514177	0.248391	-0.532058	0.18903	FBgn0036993	no	no
FBgn0136155	1.9952	0.00184138	0.942328	0.0963733	0.43979	0.52433	0.744329	0.231584	0.362861	0.960965	1.01492	0.497611	0.889541	0.593221	0.738805	0.646495	FBgn0036997	no	no
FBgn0136180	0.164663	0.334418	0.434805	0.018611	0.203917	0.29588	0.600155	0.00656398	-0.039118	0.988141	0.508132	0.230696	-0.0332278	0.957006	0.277465	0.54517	FBgn0037185	no	no
FBgn0136193	-0.702805	0.000818843	-0.864165	0.0003075	-0.698092	0.00267078	-0.976393	0.000557047	-0.396342	0.438094	-1.22062	0.000368654	-0.460543	0.112692	-0.713495	0.00907408	FBgn0037203	no	no
FBgn0136196	-0.885804	0.0189267	-0.689207	0.0634797	-0.0558172	0.911048	-0.885744	0.0351882	-0.153005	0.941478	-0.376664	0.348281	-0.3223	0.462526	-0.556625	0.160111	FBgn0037206	no	no
FBgn0136197	0.036112	0.95156	-0.38653	0.456506	0.605454	0.274544	-0.0543356	0.935477	0.562942	0.861042	-0.82818	0.338362	0.482732	0.617414	-0.484303	0.600477	FBgn0037207	no	no
FBgn0136198	4.97009	0.00315116	0.341582	0.89347	4.6708	0.0129716	3.07998	0.0886531	7.704	0.000196421	7.2433	0.000152911	5.8645	0.00317465	2.71546	0.121547		yes	no
FBgn0136207	1.8	0.0576761	0.346263	0.750734	0.510108	0.676746	0.156988	0.905523	0.153631	0.829763	0.0418493	0.859061	0.336984	0.142177	-0.0211588	0.941148	FBgn0032069	no	no
FBgn0136208	-0.0623169	0.965446	0.533828	0.657492	2.56451	0.0352928	1.35942	0.246598	2.10681	0.810682	0.0253693	0.995338	5.94919	0.0784605	-0.358652	0.932871	FBgn0000404	no	no
FBgn0136213	0.267429	0.342828	-0.0564065	0.869017	-0.759989	0.0292671	-0.281156	0.380317	0.230613	0.910211	0.0329932	0.954752	-0.0675751	0.91345	0.467638	0.294077		no	no
FBgn0136215	-1.20522	0.0274634	-1.49892	0.0116646	-0.32466	0.609201	-1.18075	0.0514932	0.0917164	0.962212	-0.761367	0.0555937	-0.722501	0.112573	-1.81869	0.000481077	FBgn0036359	no	no
FBgn0136223	0.465638	0.153518	0.568654	0.0926965	0.0014233	0.997551	0.138538	0.739074	-0.560993	0.796709	0.322229	0.656343	-0.349958	0.659774	-0.0152353	0.990916	FBgn0052442	no	no
FBgn0136238	0.328706	0.535432	0.464136	0.378477	0.258631	0.693984	0.637713	0.261437	-0.233257	0.953548	0.46647	0.543231	0.653389	0.419819	0.10574	0.917962	FBgn0261266	no	no
FBgn0136256	0.776167	0.00108426	0.705522	0.00255953	0.424894	0.0576762	0.0582202	0.810092	-0.283452	0.780058	-0.78214	0.0225167	-0.618586	0.102845	-0.505926	0.116124	FBgn0260653	no	no
FBgn0136257	0.841654	0.00671052	1.34991	0.000537112	1.00628	0.00643048	0.534498	0.0875605	-0.209225	0.947779	0.629414	0.268521	-0.60568	0.338605	0.664079	0.241349	FBgn0261341	no	no
FBgn0136273	0.49613	0.329083	0.594592	0.24708	0.336148	0.594922	-0.200463	0.760686	0.950993	0.339891	1.14574	0.0380985	1.04595	0.0978225	1.05006	0.052897		no	no
FBgn0136276	0.337492	0.00564063	0.151775	0.177216	0.135618	0.282416	0.169286	0.163266	0.122558	0.90397	0.167277	0.485382	0.151433	0.564069	0.129191	0.609482	FBgn0085208	no	no
FBgn0136279	-0.0177428	0.971504	-0.173281	0.693094	0.0949243	0.86033	-0.461631	0.299486	-0.412815	0.947779	0.571733	0.626693	-0.674748	0.613791	-0.17465	0.909494	FBgn0036877	no	no
FBgn0136280	-0.414867	0.0431227	-0.171636	0.413939	-0.121813	0.625014	-0.319169	0.150691	0.0851508	0.877769	-0.216485	0.122638	-0.253407	0.11948	-0.197697	0.161455	FBgn0036876	no	no
FBgn0136281	0.30391	0.0119738	0.18825	0.106035	0.139806	0.279893	0.187036	0.133223	-0.411109	0.613998	-0.559027	0.0922688	-0.332598	0.363257	-0.352115	0.289845	FBgn0036875	no	no
FBgn0136295	-0.0984298	0.900154	-0.126437	0.87636	1.08354	0.150655	0.147586	0.86199	-1.01248	0.667751	-1.68551	0.0660115	-0.459397	0.655079	-1.60435	0.0788774		no	no
FBgn0136308	0.21575	0.285595	0.0943964	0.676874	0.181547	0.449089	0.263561	0.23754	0.0883133	0.9769	0.023232	0.972712	0.0232229	0.977538	0.0951007	0.893039	FBgn0031766	no	no
FBgn0136310	7.88998	0.00578603	1.46394	0.774559	7.43344	0.0214048	5.77334	0.0728081	10.2059	0.00145505	8.81452	0.00139156	4.98185	0.114867	1.8814	0.578932		no	no
FBgn0136320	-0.102996	0.564033	0.133284	0.462687	-0.170364	0.395435	-0.134281	0.493516	-0.565794	0.224041	0.385956	0.157217	-0.685217	0.0475286	-0.655858	0.0239165		no	no
FBgn0136322	-0.68432	0.108414	-0.767183	0.083814	-0.429373	0.388503	-0.645223	0.172968	0.417129	0.447755	0.786585	0.00876048	0.714204	0.0356553	0.318252	0.232334	FBgn0029091	no	no
FBgn0136327	1.0003	0.001259	1.00613	0.00161538	0.500848	0.0898122	0.823648	0.0101568	-0.0397382	0.980828	0.132485	0.644178	-0.0631897	0.855225	0.3279	0.212723	FBgn0036237	no	no
FBgn0136338	-0.738969	0.0028524	-0.54581	0.0190809	-0.623143	0.0193286	-0.758879	0.0069066	-0.588416	0.419519	-0.180656	0.645723	-0.954102	0.0398075	-0.0234145	0.965278	FBgn0052195	no	no
FBgn0136339	0.125107	0.53753	0.246237	0.216031	0.371008	0.0982173	0.0647735	0.793358	-0.0601733	0.981444	-0.221053	0.61681	-0.117815	0.822159	0.130494	0.787759	FBgn0020300	no	no
FBgn0136350	-2.01265	0.000410543	-0.556105	0.172645	-0.500351	0.274352	-0.221306	0.64172	-0.312895	0.613998	-0.299961	0.232975	-0.856279	0.0124634	-0.514359	0.0469808		no	no
FBgn0136357	1.22862	0.371929	-2.44224	0.168237	0.042977	0.984766	0.289954	0.876678	-1.73501	0.589047	-0.0897855	0.957552	-2.13017	0.170573	-1.99738	0.146773	FBgn0036422	no	no
FBgn0136368	0.0906727	0.523308	0.113135	0.431336	-0.214051	0.173403	0.00486459	0.980624	-0.0400576	0.9769	-1.07636	0.0006285	0.0237436	0.94124	-0.485277	0.0459745	FBgn0036756	no	no
FBgn0136395	-0.0610538	0.911996	-0.180144	0.735508	-0.54234	0.328445	-0.429851	0.432299	0.78154	0.549306	0.194771	0.771883	0.946798	0.146604	2.38495	0.00090164	FBgn0036324	no	no
FBgn0136425	0.745804	0.000529145	0.641557	0.00172359	0.233798	0.213928	0.569208	0.00720804	0.0526029	0.974205	0.579556	0.0492313	0.311298	0.322671	0.114356	0.729073	FBgn0036908	no	no
FBgn0136436	1.02529	0.000429045	0.82352	0.00215033	0.403725	0.108958	0.589287	0.0227621	-0.230568	0.826536	-0.195672	0.52724	-0.249509	0.448982	-0.348961	0.241349	FBgn0036133	no	no
FBgn0136438	-0.197137	0.0370547	0.0477947	0.639937	-0.240273	0.0303634	0.014644	0.904802	-0.35671	0.550239	-0.503742	0.0604811	-0.355385	0.22277	-0.794617	0.00671823	FBgn0026150	no	no
FBgn0136440	-1.37523	0.00032227	-0.688185	0.0201397	-0.642431	0.0459421	-1.19545	0.00243631	-0.394853	0.919707	-0.570698	0.493175	0.982617	0.256961	-0.274835	0.769638	FBgn0260795	no	no
FBgn0136461	-0.174071	0.596728	-0.38474	0.233059	0.701188	0.0542537	-0.561341	0.113515	-0.00741687	0.996434	-0.120118	0.838242	0.963022	0.105105	0.497791	0.332527	FBgn0036150	no	no
FBgn0136469	0.569132	0.015591	0.441104	0.058424	0.305975	0.231489	0.441743	0.075926	-0.111368	0.969036	0.465301	0.382012	0.10924	0.876147	0.487232	0.354608	FBgn0036188	no	no
FBgn0136488	0.882062	0.483966	2.0826	0.0982577	2.8787	0.0478813	1.01168	0.471852	-1.01695	0.752127	-1.78674	0.109087	-0.256003	0.856516	-0.232016	0.867114	FBgn0259140	no	no
FBgn0136496	3.0479	0.00207563	2.56742	0.00787014	2.98945	0.00668842	1.83231	0.0646608	-0.108187	0.990268	-0.349679	0.864241	-0.469129	0.840172	0.533192	0.789557	FBgn0037127	no	no
FBgn0136497	1.21153	0.000776521	1.37785	0.000474978	0.695781	0.039358	1.1624	0.00316211	2.16833	0.00576455	1.51568	0.012247	2.15448	0.00570035	2.91516	0.000151721	FBgn0037126	no	no
FBgn0136523	-0.624421	0.34159	-0.915265	0.173337	-0.685143	0.370573	-0.679629	0.360865	-1.09974	0.472935	-1.52068	0.0495167	-1.26434	0.134246	-1.83046	0.0223565	FBgn0036945	no	no
FBgn0136524	-0.121389	0.674663	-0.218089	0.449174	0.094779	0.793002	0.103906	0.760087	0.266858	0.902084	-0.0710596	0.904498	0.388664	0.479042	0.12853	0.833283	FBgn0036942	no	no
FBgn0136541	1.56731	0.132467	1.89438	0.0751883	0.982098	0.460178	1.71374	0.141692	-0.0721618	0.988483	-0.267414	0.809257	-0.0463688	0.974983	0.0824559	0.950596	FBgn0036360	no	no
FBgn0136548	-1.04462	0.0152678	-0.219509	0.604598	0.641953	0.142286	0.504536	0.233716	0.0485759	0.988141	-0.498054	0.333719	0.222807	0.709472	0.555333	0.266499	FBgn0085282	no	no
FBgn0136556	0.0605823	0.959919	0.309452	0.775474	1.25299	0.236778	-0.466546	0.714699	-0.309997	0.73224	0.0296142	0.937176	-0.234892	0.497345	-0.124179	0.724293		no	no
FBgn0136568	-1.20071	0.000959283	-1.12945	0.00181577	-0.746398	0.0314918	-0.754721	0.0253761	-0.386127	0.845139	-0.448957	0.422741	-0.0585551	0.936973	0.385605	0.499774	FBgn0032587	no	no
FBgn0136573	-0.851637	0.0248716	-0.327794	0.383535	-0.418027	0.316661	-0.312309	0.45036	-0.562561	0.223604	-1.02392	0.00230529	-0.37751	0.210768	-0.51943	0.0610913	FBgn0036428	no	no
FBgn0136600	1.16125	0.00258196	0.865809	0.01706	0.761051	0.0495183	0.608648	0.0941991	0.100254	0.91636	0.390351	0.0534647	0.306279	0.166403	0.130568	0.540147	FBgn0025678	no	no
FBgn0136616	0.074197	0.850163	-0.14078	0.720638	0.031032	0.951647	-0.318901	0.430213	-0.386118	0.714764	-0.219973	0.561638	-0.371908	0.348506	-0.318818	0.387123	FBgn0036121	no	no
FBgn0136641	0.921677	0.424805	-1.10377	0.413939	-0.211949	0.903297	0.130343	0.936872	-0.226179	0.974205	-1.19325	0.369912	-0.614482	0.681353	0.255277	0.873593	FBgn0042179	no	no
FBgn0136657	0.181415	0.386975	0.173873	0.4227	0.0662158	0.813183	0.206832	0.37817	-0.103215	0.960621	0.359125	0.378807	-0.225137	0.633822	0.653894	0.102953	FBgn0035379	no	no
FBgn0136661	0.161253	0.66996	-0.245607	0.525943	-0.313582	0.474072	-0.18114	0.684374	-0.0149436	0.996434	-0.431273	0.684596	-0.24743	0.842147	0.70834	0.452922		no	no
FBgn0136679	1.3297	0.00408805	0.53016	0.207405	0.221189	0.675778	0.453298	0.331147	0.677568	0.669712	0.155885	0.819919	0.48166	0.467822	1.23467	0.0425678	FBgn0036368	no	no
FBgn0136681	-1.8772	0.0331348	-1.32995	0.109923	-1.55024	0.115454	-0.577725	0.531981	-3.61931	0.222038	-0.777149	0.627535	-0.687136	0.694823	0.725306	0.65092		no	no
FBgn0136689	1.25991	0.00211166	0.592861	0.101302	1.53299	0.00211094	0.399325	0.313532	0.543572	0.741121	0.324661	0.584372	0.144863	0.842233	0.286545	0.643077	FBgn0036479	no	no
FBgn0136694	0.6645	0.0394208	0.303139	0.353492	0.307151	0.412415	0.229115	0.536586	0.887154	0.899729	-0.115609	0.958463	2.997	0.114928	-1.47075	0.445415	FBgn0001120	no	no
FBgn0136696	0.615797	0.00101291	0.141398	0.367408	0.29959	0.087807	0.759915	0.00116316	0.44549	0.424659	0.506712	0.0692383	0.953368	0.0110616	1.46785	0.000130683		yes	no
FBgn0136710	0.616258	0.414448	-1.05116	0.214944	0.272156	0.789838	0.800017	0.343523	0.641619	0.578192	0.96401	0.0555937	0.202186	0.740136	0.261457	0.636185		no	no
FBgn0136712	-0.292674	0.164538	-0.596867	0.0118324	-1.01917	0.00145547	0.031338	0.91118	-0.126732	0.975898	-0.337246	0.680346	-0.381174	0.665021	-0.705607	0.355095	FBgn0052225	no	no
FBgn0136719	0.0441464	0.571701	-0.00433173	0.965901	-0.00255	0.982503	0.0336421	0.715538	-0.0185412	0.985663	-0.143284	0.377337	-0.0524074	0.798128	-0.227847	0.151297	FBgn0040323	no	no
FBgn0136726	-0.519532	0.00341836	-0.440772	0.0112314	-0.166792	0.353001	0.217911	0.199996	0.153437	0.843118	0.031945	0.898686	0.251234	0.280967	-0.0500619	0.85288	FBgn0036769	no	no
FBgn0136760	-0.865107	0.371366	-0.784813	0.431336	0.654422	0.557038	-0.0942932	0.94072	0.171926	0.980116	-1.63344	0.151719	-1.49292	0.234856	-0.948701	0.408014	FBgn0032770	no	no
FBgn0136767	-0.350592	0.685532	-0.262527	0.777128	0.0817984	0.944338	0.420704	0.664155	0.350209	0.950207	-0.936133	0.389102	-2.19258	0.100922	-0.0868002	0.952793		no	no
FBgn0136772	-0.78779	0.00190214	-0.455817	0.0422552	-0.437679	0.076392	-0.000623929	0.999071	0.462272	0.873215	0.853891	0.245481	1.03403	0.204932	1.01781	0.166193	FBgn0032772	no	no
FBgn0136781	0.00684345	0.972196	0.548554	0.00314291	0.115712	0.538925	0.349761	0.0474593	0.376434	0.786065	0.27783	0.544124	-0.134291	0.811999	-0.0319436	0.960271	FBgn0041723	no	no
FBgn0136787	-0.932951	0.00335865	-0.889293	0.00573593	-0.332712	0.292647	-0.370188	0.22327	-0.265372	0.736719	-1.23553	0.000599547	-0.542543	0.0901512	-0.941918	0.00255139	FBgn0032782	no	no
FBgn0136788	-0.724333	0.000359035	-0.452874	0.00759784	-0.900572	0.000451403	-0.4816	0.0101568	-0.0102059	0.990268	-0.0718932	0.70345	-0.139651	0.463378	-0.263603	0.125598	FBgn0053653	no	no
FBgn0136791	0.557078	0.222008	1.06485	0.0269164	0.471041	0.38439	0.656853	0.196799	-0.258903	0.900448	-0.0615844	0.913759	-0.393335	0.458166	-0.52366	0.274641	FBgn0039927	no	no
FBgn0136793	0.116059	0.776977	0.0290099	0.953519	0.0481871	0.928761	0.384335	0.362968	0.739828	0.739738	0.503139	0.525992	0.463006	0.600847	0.671333	0.382688		no	no
FBgn0136794	-0.328692	0.453189	-0.20893	0.659414	-0.0568229	0.92574	-0.257044	0.619253	-0.280135	0.897383	-0.814051	0.10924	-0.541541	0.333195	-0.433686	0.402992	FBgn0039900	no	no
FBgn0136805	1.28476	0.0313393	0.912222	0.126275	0.668281	0.33099	1.08102	0.0977856	0.280735	0.875622	0.453419	0.330028	0.196289	0.723505	0.665156	0.146946	FBgn0039911	no	no
FBgn0136819	-0.450694	0.289352	0.128798	0.78812	-0.27941	0.593426	0.0290653	0.959075	-0.559345	0.613016	-0.889611	0.0551029	-0.99188	0.0719173	-1.12877	0.0197431	FBgn0052017	no	no
FBgn0136821	-0.507038	0.0584402	-0.0466963	0.885155	-0.327997	0.280354	-0.0760005	0.820315	-0.229325	0.957333	-0.554436	0.517438	-0.474968	0.618525	-0.19594	0.847049		no	no
FBgn0136834	-0.221435	0.0208364	-0.129798	0.166367	-0.196498	0.0648866	0.00670737	0.956224	0.00964259	0.991166	-0.100291	0.625558	-0.0754505	0.743484	-0.34094	0.0759381	FBgn0039928	no	no
FBgn0136840	-0.615319	0.107715	-0.672597	0.0900495	-0.19545	0.685288	-0.153728	0.74461	0.127711	0.914437	-0.134441	0.620814	-0.303102	0.273182	-0.415076	0.101191	FBgn0039938	no	no
FBgn0136851	0.0811067	0.931537	-0.734207	0.39346	0.327838	0.753784	0.207489	0.840042	0.242886	0.942071	-0.794493	0.216354	-0.367882	0.620459	-0.721766	0.261712	FBgn0024913	no	no
FBgn0136852	0.231217	0.841432	-0.580038	0.608475	1.25453	0.293181	0.574883	0.639464	1.01972	0.823903	-0.410019	0.782005	-0.417471	0.803153	-0.43825	0.775661	FBgn0087002	no	no
FBgn0136870	0.0787165	0.595948	0.19878	0.17119	0.133781	0.423782	0.224065	0.150852	0.0443578	0.98268	-0.13117	0.709942	-0.358028	0.308171	-0.248389	0.455145		no	no
FBgn0136872	0.272901	0.116318	0.569291	0.00509671	0.624792	0.00620209	0.424369	0.0349601	-0.493368	0.390124	-0.604966	0.0472007	-1.16306	0.00570035	-0.661454	0.0308926	FBgn0051997	no	no
FBgn0136876	-0.178681	0.317494	0.105381	0.583566	0.0214003	0.931724	0.420059	0.0391595	0.405153	0.224427	0.462825	0.0269029	-0.0190815	0.944973	0.202197	0.312105	FBgn0039914	no	no
FBgn0136879	-0.440206	0.0125093	-0.179624	0.287549	0.00989353	0.966506	0.0588407	0.774033	0.218235	0.783511	0.300109	0.230272	-0.0189818	0.957904	-0.0558071	0.861836	FBgn0051999	no	no
FBgn0136884	-0.141833	0.278669	-0.122561	0.364233	-0.149378	0.320519	0.0147032	0.934059	-0.245194	0.458169	-0.0484139	0.790825	-0.231821	0.191452	-0.192679	0.228203	FBgn0040234	no	no
FBgn0136889	-0.405237	0.0481029	0.430695	0.0435635	-0.14287	0.559039	0.33481	0.130868	0.0421064	0.976815	1.19154	0.000378836	-0.0984657	0.742699	2.23631	1.84231e-06	FBgn0032685	no	no
FBgn0136892	0.0478982	0.844936	0.0889292	0.71722	-0.178684	0.497237	0.164176	0.51297	0.18416	0.880692	0.0753671	0.831294	-0.110422	0.777018	-0.166281	0.626579	FBgn0030571	no	no
FBgn0136912	-0.479245	0.0222567	0.100821	0.646169	-0.245498	0.285573	0.127706	0.588838	-0.565557	0.853416	-0.452128	0.606608	-0.950323	0.302476	-0.692266	0.413065		no	no
FBgn0136913	2.47101	0.00293973	1.31078	0.0928631	2.75783	0.00450453	2.87446	0.00378613	0.93836	0.242237	0.00477389	0.993941	-0.317333	0.559167	0.561427	0.232543	FBgn0031412	no	no
FBgn0136941	-0.973025	0.00110432	-0.704401	0.00929774	-0.613309	0.0331852	-0.781096	0.0101568	-1.23823	0.0128947	-1.42024	0.00147392	-0.641554	0.116006	-0.778749	0.0327143	FBgn0042126	no	no
FBgn0136950	-0.352088	0.819415	-1.29821	0.393759	0.109488	0.956409	-0.325901	0.857818	0.0129845	0.996434	-1.59672	0.0864145	-1.01595	0.307741	-1.15234	0.207523	FBgn0032613	no	no
FBgn0136951	-0.544489	0.00765764	-1.17185	9.81818e-05	-0.342618	0.109077	-0.536252	0.0169683	-0.0329462	0.988141	-0.0691591	0.859061	0.320741	0.389947	-0.000607297	1	FBgn0032699	no	no
FBgn0136960	-0.351658	0.00826442	-0.242933	0.0581032	-0.399221	0.0106535	0.183603	0.170861	0.147353	0.832083	0.250113	0.205436	0.030693	0.911057	0.0305344	0.911852	FBgn0053172	no	no
FBgn0136978	-0.422918	0.0726265	-0.375382	0.117835	-0.231656	0.398989	-0.173069	0.523107	-0.151782	0.760235	-0.315471	0.0610939	-0.112573	0.549002	-0.202937	0.221625	FBgn0065035	no	no
FBgn0136990	-0.339426	0.369196	-0.251226	0.5313	-0.113756	0.822535	-0.0693769	0.887539	-0.076471	0.966722	-0.0339098	0.93348	-0.129493	0.751944	-0.0131303	0.980495	FBgn0032017	no	no
FBgn0136995	1.33069	0.000432942	1.11829	0.00164461	0.651866	0.0495696	0.895346	0.0110995	0.384126	0.292823	0.678596	0.00451479	0.515167	0.0442538	0.437352	0.0369011	FBgn0261020	no	no
FBgn0137006	0.0659882	0.948761	-0.616064	0.500599	0.605868	0.552636	-0.117595	0.918527	0.616616	0.878639	-0.912158	0.397791	-0.986731	0.396939	-0.818406	0.450691	FBgn0031538	no	no
FBgn0137025	0.241126	0.152517	0.306454	0.0816696	0.46153	0.0256247	0.0852482	0.680872	-0.0690186	0.960621	-0.222729	0.389102	0.397148	0.16117	0.0945462	0.747465		no	no
FBgn0137026	0.0141977	0.986841	-0.427036	0.541635	-0.575612	0.475086	0.249865	0.756424	-0.00148642	0.998266	-0.0334991	0.932114	0.0426992	0.925822	0.0641748	0.881123	FBgn0035470	no	no
FBgn0137051	0.495711	0.108114	0.150735	0.663406	0.122932	0.762735	0.217174	0.548968	-0.0270913	0.985663	0.014068	0.962969	-0.0649166	0.827405	-0.08557	0.750388	FBgn0030218	no	no
FBgn0137063	-0.50767	0.122474	-0.262698	0.444234	-0.0872057	0.845576	-0.150955	0.710333	0.108651	0.927855	0.175898	0.46261	0.0670527	0.821656	-0.0274411	0.932566	FBgn0030995	no	no
FBgn0137064	0.15021	0.63345	0.0940217	0.784632	0.665485	0.0560818	0.162353	0.653302	0.00501023	0.996434	-0.501495	0.0653954	-0.0309946	0.934442	-0.176387	0.540163	FBgn0030993	no	no
FBgn0137091	0.528111	0.0989882	0.212972	0.538031	0.819959	0.0329892	0.284763	0.442694	0.0884298	0.957333	-0.637212	0.0435897	-0.283499	0.397259	-0.66783	0.0343843	FBgn0029662	no	no
FBgn0137111	0.581664	0.0654159	0.525483	0.103623	-0.272526	0.475297	0.0703721	0.861494	0.288755	0.948351	1.17206	0.153315	1.02904	0.258699	1.14549	0.166193	FBgn0029999	no	no
FBgn0137147	-0.349431	0.848389	1.03336	0.528872	1.74903	0.320071	2.35797	0.160642	0.353321	0.948553	0.39597	0.727459	1.59647	0.163868	0.258228	0.838929	FBgn0031649	no	no
FBgn0137152	1.67733	0.000163466	1.49692	0.000338795	0.991603	0.00802999	0.992894	0.00752761	0.627445	0.0193569	0.773586	0.00137471	0.624146	0.0147336	0.474061	0.0199775	FBgn0028327	no	no
FBgn0137165	0.0430983	0.726256	0.365415	0.0059065	-0.136201	0.301342	0.19235	0.127921	-0.237545	0.871581	-0.0647074	0.883119	-0.093897	0.847976	-0.243005	0.548796	FBgn0041150	no	no
FBgn0137173	1.10633	0.0751936	-0.0962832	0.905581	0.557001	0.462765	0.0589844	0.947544	-0.885762	0.731545	-2.27916	0.0219099	-1.67489	0.112412	-3.07941	0.00522804	FBgn0031646	no	no
FBgn0137176	-0.656624	0.386637	-0.789647	0.306697	0.18331	0.856967	-0.442854	0.621389	0.207314	0.974205	-1.89518	0.11404	0.240736	0.873296	-1.71653	0.149914	FBgn0032262	no	no
FBgn0137202	-0.278259	0.472541	-0.234986	0.563395	-1.75236	0.0023424	-0.59393	0.162407	-0.241098	0.960621	0.218804	0.831111	-0.150187	0.903883	-0.0261757	0.986186		no	no
FBgn0137204	-0.844424	0.089905	-1.48368	0.00961785	-0.649855	0.253085	-1.06851	0.0599022	-0.142289	0.950207	-0.740323	0.0820274	-0.361878	0.43909	-0.745463	0.0818752	FBgn0003950	no	no
FBgn0137219	-0.362736	0.183671	-0.496162	0.0818145	-0.343884	0.274352	-0.21398	0.498227	0.463371	0.2563	0.38011	0.104699	0.685083	0.0249507	0.133616	0.606223	FBgn0052704	no	no
FBgn0137222	-0.116185	0.567015	-0.0439415	0.850274	0.109486	0.65332	0.0507534	0.837918	-0.00720158	0.997454	-0.592192	0.46786	-0.407624	0.659557	-0.743913	0.351553	FBgn0052677	no	no
FBgn0137224	1.16785	0.00966546	0.817734	0.0614358	0.454228	0.356464	0.652061	0.162592	0.692161	0.826577	1.30717	0.141291	1.96079	0.0719173	0.978691	0.274544	FBgn0011761	no	no
FBgn0137251	-0.167517	0.450714	-0.336214	0.131696	-0.120552	0.659306	-0.0613509	0.82368	0.282301	0.741121	0.207904	0.496177	0.4919	0.137645	0.244815	0.417063	FBgn0032449	no	no
FBgn0137264	-0.575279	0.627136	2.70855	0.0150724	3.81919	0.00515226	-0.0689141	0.96372	-1.41403	0.715429	-2.79279	0.0533986	-3.30059	0.0639604	-2.09465	0.126128	FBgn0031942	yes	no
FBgn0137284	0.251252	0.60359	-0.114848	0.835376	0.624046	0.23602	0.683226	0.177955	0.180333	0.945448	0.0228125	0.97145	-0.153762	0.804206	-0.560067	0.247853	FBgn0051922	no	no
FBgn0137291	-0.243191	0.0144262	-0.0281475	0.794655	-0.355663	0.00469709	-0.0733698	0.492823	-0.114064	0.894956	-0.0364104	0.878117	-0.225952	0.309125	0.238484	0.238354	FBgn0031322	no	no
FBgn0137294	-0.137843	0.444384	-0.407645	0.0315414	0.126485	0.555337	-0.257061	0.186684	-0.311707	0.731545	-0.693461	0.0308255	-0.704116	0.0618658	-0.872031	0.0091844	FBgn0031327	no	no
FBgn0137320	0.399	0.425345	0.233536	0.672764	0.365804	0.544046	0.428101	0.451124	0.108143	0.971171	-0.438569	0.444843	-0.479832	0.436057	0.110923	0.878017	FBgn0261509	no	no
FBgn0137349	-0.764383	0.000245205	-0.7629	0.000279874	-0.302414	0.0720228	-0.354637	0.0342362	-0.169125	0.901887	-0.894087	0.0102577	0.0398777	0.927097	-1.28062	0.000970322	FBgn0030485	no	no
FBgn0137357	-1.29423	0.000330208	-1.42055	0.000240066	-0.724049	0.022873	-0.689991	0.0238891	-0.505452	0.925357	-0.922986	0.409814	1.23036	0.280698	-0.279766	0.831213	FBgn0002948	no	no
FBgn0137359	-0.618168	0.00205405	-0.362218	0.0440382	-0.230595	0.232804	0.00442987	0.985911	-0.0817944	0.953548	-0.921184	0.00304484	-0.162428	0.583855	-1.21278	0.000358166	FBgn0030484	no	no
FBgn0137360	3.97974	0.0188231	1.6665	0.272064	4.34547	0.0280869	2.51089	0.13202	2.54765	0.380859	1.65003	0.259752	1.45302	0.365978	1.56379	0.286953		no	no
FBgn0137368	-0.659935	0.178552	-0.318857	0.543509	-0.590451	0.298361	-0.257701	0.662506	-0.603147	0.741121	-0.8909	0.151719	-1.17153	0.112692	-1.24545	0.054363	FBgn0030161	no	no
FBgn0137370	-1.02457	0.263164	-1.34076	0.15471	0.253172	0.833528	-0.536817	0.618986	-0.35423	0.9289	-2.12068	0.0164991	-1.68079	0.0813345	-1.63421	0.0459958		no	no
FBgn0137384	-0.142878	0.8885	0.0831717	0.940482	-0.0497251	0.96868	-0.345741	0.759991	1.21532	0.678444	0.916955	0.414782	2.44126	0.0625502	3.26251	0.0062253		no	no
FBgn0137404	0.205606	0.766317	-1.50601	0.0387464	-0.488471	0.543644	-0.725352	0.33805	0.161925	0.98221	-0.473072	0.719274	1.7652	0.16117	-0.310853	0.83061	FBgn0030780	no	no
FBgn0137405	-0.330694	0.46665	-0.609798	0.181072	0.0470549	0.940861	-0.499991	0.323797	0.263695	0.865855	0.377289	0.3556	-0.1765	0.716223	0.0791179	0.882037	FBgn0052570	no	no
FBgn0137414	-0.184471	0.635984	0.0307043	0.94898	0.426852	0.313435	0.278668	0.512626	0.518167	0.937001	0.231534	0.872819	0.714106	0.61341	0.894293	0.480028	FBgn0025835	no	no
FBgn0137415	-0.038711	0.90383	-0.349445	0.211694	0.49022	0.118455	-0.292598	0.337214	0.242253	0.530062	0.222964	0.199385	0.453967	0.0398075	0.267142	0.126824		no	no
FBgn0137444	0.974012	0.126492	0.56333	0.396496	1.00144	0.171546	0.904758	0.197654	1.18734	0.450879	0.536981	0.494879	0.435442	0.620537	0.0786464	0.940999	FBgn0020513	no	no
FBgn0137455	1.17522	0.000583351	0.69185	0.0160498	0.454092	0.131695	0.710652	0.0219755	0.218224	0.867506	0.306778	0.375056	0.234209	0.540564	0.14576	0.706747	FBgn0015338	no	no
FBgn0137468	1.43549	0.000373137	1.73418	0.000159229	0.661672	0.0538106	1.12172	0.00464687	0.384553	0.311669	0.664067	0.00613902	0.660775	0.0163052	0.6187	0.00729092	FBgn0001218	no	no
FBgn0137478	1.35353	0.0722595	0.256794	0.777632	0.620128	0.521198	-0.357405	0.745922	-0.133931	0.980166	1.86908	0.0290682	0.0439787	0.97308	3.50817	0.000752541	FBgn0030778	no	no
FBgn0137484	1.52419	0.287735	1.6124	0.264263	0.72553	0.714779	1.18298	0.499479	0.0739374	0.988141	-0.55139	0.465753	-0.37411	0.662895	-0.725911	0.325378	FBgn0030027	no	no
FBgn0137485	0.412396	0.0693529	0.343489	0.136263	0.234635	0.37435	-0.0191062	0.950095	0.106497	0.93374	0.20353	0.420455	0.417119	0.1335	0.0444107	0.893386	FBgn0030030	no	no
FBgn0137491	0.970397	0.000631295	1.20699	0.000221734	0.548344	0.0359412	0.502326	0.0446012	0.191282	0.731495	0.578652	0.0065102	0.497344	0.0359638	0.402856	0.0360173	FBgn0031174	no	no
FBgn0137498	0.408669	0.186639	0.377508	0.234532	0.360049	0.319049	0.752483	0.0359553	-0.584656	0.472935	-0.800477	0.0484451	-1.01817	0.0423848	-0.795757	0.0481511	FBgn0262685	no	no
FBgn0137501	1.30434	0.000302038	0.944035	0.0026749	0.606839	0.0462203	0.804641	0.0119352	0.406641	0.247437	0.653091	0.005915	0.693547	0.011787	0.467078	0.0281272	FBgn0030306	no	no
FBgn0137507	-1.13059	0.00995731	-0.745197	0.071567	-0.715502	0.12178	-0.292208	0.524943	-0.42601	0.877769	-0.114212	0.889879	-0.572955	0.475222	-0.450156	0.558386		no	no
FBgn0137512	12.5596	4.02784e-06	9.95857	5.82471e-05	8.65653	0.000871008	8.98635	0.000697501	6.08665	4.23258e-05	5.90049	3.04047e-05	8.72019	7.25818e-07	5.56633	4.71119e-05		no	no
FBgn0137522	0.0548228	0.955131	0.150527	0.873831	0.703029	0.444435	0.576687	0.527495	0.975962	0.745329	1.72922	0.0892896	1.47655	0.196313	1.71393	0.0938246	FBgn0030358	no	no
FBgn0137523	-1.42167	0.000331334	-1.39752	0.000474798	-0.548969	0.0915401	-0.552931	0.0783065	0.136198	0.950207	-0.738678	0.0707207	-0.458855	0.300391	0.293162	0.487804	FBgn0030357	no	no
FBgn0137547	-0.10544	0.897411	0.688114	0.316119	-0.553862	0.542438	-0.219563	0.813404	0.451691	0.941478	0.510068	0.69066	1.44234	0.257721	0.0717064	0.967557	FBgn0030813	no	no
FBgn0137549	-0.0352914	0.892609	-0.0960931	0.70382	0.178295	0.508344	0.146108	0.581132	-0.00896024	0.99332	-0.0236285	0.925363	0.208529	0.36725	-0.176047	0.416043	FBgn0030816	no	no
FBgn0137550	0.657607	0.00156309	0.329795	0.0686784	0.992111	0.000505588	0.910522	0.000951639	0.119486	0.943654	-0.615723	0.0539038	0.206848	0.557567	-0.148875	0.669538	FBgn0030817	no	no
FBgn0137552	1.15658	5.95228e-05	0.967071	0.000202297	0.293702	0.143701	0.620084	0.0065319	0.237085	0.858309	0.661968	0.0599941	0.241247	0.538677	0.724827	0.0420335	FBgn0032408	no	no
FBgn0137567	0.357885	0.598051	0.3717	0.597041	0.210907	0.813742	0.912019	0.198004	0.22761	0.948351	-0.0946708	0.904612	0.0164269	0.9885	0.0435253	0.964812	FBgn0053517	no	no
FBgn0137578	0.20209	0.641943	0.152201	0.744507	0.526965	0.264067	0.132796	0.800282	0.012594	0.994269	-0.515903	0.112036	-0.726091	0.0696399	-0.229734	0.504954	FBgn0030237	no	no
FBgn0137583	-0.22282	0.626389	0.0201189	0.972904	0.369248	0.473919	-0.128444	0.815251	-0.050681	0.957333	-0.224815	0.199229	-0.43852	0.0468316	-0.269252	0.126597	FBgn0032405	no	no
FBgn0137589	-0.824002	0.379192	-0.733925	0.450795	0.702349	0.520969	-0.310872	0.788597	-0.106513	0.987467	-2.0772	0.0588198	-1.07342	0.344596	-1.25047	0.228769	FBgn0029769	no	no
FBgn0137607	5.07173	0.00980202	1.88717	0.452692	4.34697	0.0542168	3.34618	0.154463	3.56013	0.0502316	2.89119	0.0298908	3.50254	0.0314941	0.990727	0.499642	FBgn0003023	no	no
FBgn0137608	-0.656691	0.519405	-1.36979	0.182102	0.164287	0.904143	-0.874991	0.440594	0.91198	0.688212	-0.683089	0.421688	-0.930786	0.306647	-0.354093	0.705499	FBgn0030041	no	no
FBgn0137618	2.33057	0.0213572	1.34199	0.177639	2.33671	0.041954	1.4187	0.190605	0.165171	0.97946	-0.596735	0.597595	-0.819175	0.492353	0.121903	0.932871	FBgn0030575	no	no
FBgn0137636	-1.13041	0.0250493	-1.0004	0.0502081	-0.257932	0.667216	-0.500511	0.350782	-0.469592	0.579609	-1.7814	0.000411392	-0.242161	0.556598	-0.815194	0.0311645	FBgn0032400	no	no
FBgn0137637	0.00729685	0.976136	0.0100195	0.969205	-0.0992298	0.688319	-0.336299	0.120264	0.022939	0.988141	-0.139659	0.665459	0.0433418	0.915881	0.153346	0.637616		no	no
FBgn0137670	-0.895711	0.414847	-1.1982	0.284089	-0.198571	0.893957	-0.318507	0.813557	0.155377	0.978286	-2.13365	0.0387921	-1.45337	0.178021	-1.37181	0.154566	FBgn0000406	no	no
FBgn0137696	-0.224661	0.608804	-0.148773	0.753464	0.574469	0.223393	-0.349605	0.472966	-0.427417	0.679388	-0.400657	0.294266	-0.516616	0.219253	-0.41641	0.272799		no	no
FBgn0137707	1.1264	0.0303598	0.905546	0.0837173	0.945066	0.104929	0.645773	0.255095	0.58802	0.853515	1.5754	0.0587949	0.805717	0.390257	2.02438	0.0185773	FBgn0263830	no	no
FBgn0137725	1.16292	0.000738804	0.686388	0.0199178	0.608199	0.0553854	0.644648	0.03949	0.269214	0.802696	0.446477	0.17086	0.294296	0.419339	0.136627	0.716999	FBgn0083968	no	no
FBgn0137727	0.0933102	0.924727	0.178507	0.85962	1.29223	0.158133	-1.68372	0.157722	1.00346	0.929669	0.488783	0.851724	4.10951	0.120613	0.208204	0.948538	FBgn0004650	no	no
FBgn0137741	-1.60275	0.0639251	-2.43031	0.0133912	-1.12114	0.246287	-1.57256	0.0970093	0.020859	0.994269	-0.922543	0.0795947	-0.847319	0.150395	-0.768272	0.141952	FBgn0036262	no	no
FBgn0137747	-0.78561	0.00706963	-1.39576	0.0003075	-0.882099	0.0098635	-1.03881	0.00433561	-0.800157	0.471532	-0.969286	0.0699404	1.1405	0.0719173	-1.2428	0.0262025	FBgn0261560	no	no
FBgn0137757	-1.14065	0.00198084	-1.4149	0.000761061	-0.540631	0.126225	-0.816855	0.02494	-0.975957	0.224041	-1.64232	0.00439883	0.409249	0.429612	-1.64905	0.00312626	FBgn0261560	no	no
FBgn0137762	0.260501	0.61879	-0.0191139	0.978324	0.276616	0.656932	0.512767	0.357997	0.192031	0.966722	-0.599133	0.498282	-1.19728	0.208031	-0.374996	0.697976	FBgn0022355	no	no
FBgn0137779	0.795358	0.42833	1.08712	0.278688	2.28883	0.0473321	-0.0500272	0.972524	-1.14933	0.732517	-1.92428	0.103763	-0.336584	0.815087	-0.720153	0.555188	FBgn0025686	no	no
FBgn0137781	1.18009	0.000844742	0.932148	0.0046963	0.136899	0.710368	0.548675	0.0829508	0.273024	0.921835	0.487981	0.390416	0.0317958	0.968796	0.630897	0.25569	FBgn0030063	no	no
FBgn0137788	-0.702171	0.00689772	-0.839737	0.00318356	-0.369737	0.170309	-0.226568	0.392866	-0.309028	0.530062	-0.659924	0.008858	-0.828295	0.00824341	-0.86182	0.00139581	FBgn0031245	no	no
FBgn0137789	-0.314244	0.0410126	-0.0972035	0.549412	-0.22121	0.199115	-0.219274	0.186222	0.039207	0.985663	-0.154549	0.686634	0.168646	0.680793	-0.285088	0.426364	FBgn0261549	no	no
FBgn0137805	-0.383621	0.420645	-0.0160397	0.979746	0.1729	0.777099	-0.114555	0.847207	-0.0504017	0.990268	-0.145177	0.87988	0.98387	0.269446	-0.525627	0.554329	FBgn0030090	no	no
FBgn0137813	-0.315969	0.653979	-1.2238	0.0846735	0.27492	0.749626	-0.401123	0.616478	0.39864	0.891244	-0.689336	0.337887	-0.596019	0.448284	-0.504549	0.500058	FBgn0052687	no	no
FBgn0137821	-0.290288	0.222321	-0.0594276	0.832217	0.402889	0.136187	-0.31241	0.238922	-0.327534	0.514301	-0.198643	0.402674	-0.108318	0.692846	-0.109678	0.6723	FBgn0031239	no	no
FBgn0137831	1.37829	0.100334	-0.023982	0.983585	1.46919	0.129308	0.20169	0.853934	0.526221	0.717792	-0.277951	0.609745	-0.467531	0.406479	-0.586939	0.249121	FBgn0041629	no	no
FBgn0137839	0.6286	0.00345501	0.188362	0.333446	0.643444	0.00829758	0.190401	0.368029	0.259382	0.576341	-0.0229192	0.92479	-0.150564	0.502181	-0.00109342	0.999077	FBgn0086450	no	no
FBgn0137882	4.63591	0.00329709	2.39734	0.131746	2.40602	0.185496	2.46451	0.161781	4.46156	0.00120693	4.65758	0.000282299	4.97634	0.000357929	6.75514	1.0033e-05		no	no
FBgn0137908	1.23933	0.00973494	1.10835	0.0212529	0.139123	0.821609	0.501597	0.319104	0.0722638	0.98221	0.913789	0.0698711	0.782255	0.163096	0.703118	0.159762	FBgn0031227	no	no
FBgn0137910	-0.237198	0.828201	-1.07101	0.29938	0.422146	0.737774	-0.239997	0.847207	0.928329	0.764609	-0.589786	0.594208	-0.518676	0.671493	-0.600798	0.59662	FBgn0023535	no	no
FBgn0137913	1.05264	0.000846113	0.968842	0.00190429	0.423912	0.139146	0.549411	0.051924	0.192475	0.656578	0.60057	0.00272332	0.234392	0.201607	0.474346	0.00871756	FBgn0052675	no	no
FBgn0137916	1.295	0.0187604	0.21662	0.718809	1.12117	0.0672811	0.210618	0.753256	0.284518	0.93374	-0.026381	0.975729	0.942258	0.193546	0.449327	0.518673		no	no
FBgn0137936	-0.0774112	0.905856	-0.48507	0.408921	-0.056661	0.944368	-0.963335	0.142326	0.11826	0.9289	-0.413287	0.109019	0.0739454	0.824257	-0.844258	0.00421686	FBgn0029866	no	no
FBgn0137962	-0.383126	0.00998101	-0.344427	0.0213539	-0.245518	0.119751	-0.649812	0.00170991	-0.0128828	0.990268	-0.71628	0.00248894	0.0884974	0.70337	-0.346141	0.0785074	FBgn0040319	no	no
FBgn0137967	1.45469	0.00235178	1.29519	0.00617637	1.43009	0.00722161	0.987507	0.036275	0.0339087	0.994221	0.134412	0.888218	0.0681255	0.953424	-0.15788	0.88597	FBgn0029813	no	no
FBgn0137969	0.495515	0.0382468	0.34141	0.1529	0.765889	0.0103512	0.115048	0.690698	-0.17479	0.937911	-0.478942	0.27009	0.108772	0.844824	-0.336416	0.450165	FBgn0029814	no	no
FBgn0137976	1.04808	0.00304823	0.84597	0.0132459	0.557778	0.118105	-0.00318357	0.995246	-0.346991	0.9289	-0.150435	0.861809	1.10149	0.182501	-0.0856388	0.93364	FBgn0030054	no	no
FBgn0137979	0.121327	0.324657	0.210034	0.0967228	-0.332456	0.0260974	-0.0680748	0.641208	0.209652	0.927855	0.485577	0.27744	0.569631	0.245447	0.417542	0.352981	FBgn0003189	no	no
FBgn0137988	0.645281	0.329092	0.611186	0.367035	0.465387	0.572646	0.379951	0.643129	0.468058	0.791039	0.384865	0.505934	-0.506435	0.42404	0.328183	0.590194		no	no
FBgn0137998	1.20145	0.00380418	0.741769	0.054394	0.405153	0.345636	0.804557	0.0536606	0.00532065	0.996475	0.229244	0.610993	0.249674	0.607477	-0.0580406	0.920947	FBgn0030480	no	no
FBgn0138004	0.850756	0.001012	1.47171	5.49669e-05	0.205881	0.397531	1.46495	0.000165543	0.0765506	0.950207	0.0961747	0.69758	0.0346763	0.911039	0.193318	0.402081	FBgn0029804	no	no
FBgn0138008	0.678107	0.137785	0.574645	0.22011	0.288553	0.617478	0.152627	0.796693	-0.0165655	0.994269	-0.16856	0.717351	-0.314162	0.507349	-0.540437	0.203516	FBgn0030332	no	no
FBgn0138012	2.92418	0.00755427	3.11083	0.00654584	2.98967	0.0169767	-4.30064	0.0887656	0.221803	0.966722	0.130938	0.914692	0.501534	0.675879	-0.033604	0.984223	FBgn0260812	no	no
FBgn0138028	-0.234013	0.592198	0.31529	0.468402	0.344594	0.486478	0.311986	0.51493	0.0254121	0.988141	0.130112	0.651326	0.0691123	0.841341	-0.0214397	0.954247	FBgn0030270	no	no
FBgn0138029	-0.785597	0.482894	-2.33878	0.0560126	-0.0252383	0.988486	-0.504351	0.705487	0.940771	0.747923	-0.61578	0.567904	-0.753378	0.513233	-0.226311	0.860449	FBgn0052667	no	no
FBgn0138051	-0.587631	0.0442873	-0.454691	0.120644	-0.365923	0.265525	-0.430971	0.17579	0.599355	0.877769	-0.37168	0.750825	0.177508	0.896846	0.303674	0.801701	FBgn0030271	no	no
FBgn0138052	-0.0992693	0.73987	-0.269426	0.346306	-0.0992959	0.785124	-0.163692	0.62171	-0.307633	0.648073	-0.530776	0.0490339	0.0359565	0.92061	-0.349319	0.18127	FBgn0030272	no	no
FBgn0138061	1.09811	0.000165117	1.02826	0.00026106	0.559626	0.0190568	1.08603	0.000642102	-0.0656901	0.969483	0.15963	0.649822	0.320264	0.367797	0.633704	0.0551569	FBgn0000042	no	no
FBgn0138071	1.34564	0.00311501	1.25098	0.00623361	1.02546	0.0318883	1.76337	0.002178	0.991506	0.195931	0.455463	0.332449	2.25145	0.00107805	1.72483	0.0016685	FBgn0029831	no	no
FBgn0138092	0.173256	0.235438	0.713635	0.00046123	0.325192	0.0559272	0.421088	0.0164685	-0.357386	0.416933	0.323193	0.136717	-0.607229	0.0321618	0.897755	0.00090164	FBgn0031629	no	no
FBgn0138121	-1.24118	0.00985626	-1.3269	0.00855598	-0.717781	0.153103	-0.985517	0.0512078	-0.129906	0.951481	-1.01363	0.0175083	0.377745	0.37881	-0.685997	0.0834129	FBgn0030598	no	no
FBgn0138123	0.282258	0.598274	-0.10915	0.861474	0.388123	0.534229	-0.409881	0.508496	-0.174774	0.957333	-1.34913	0.0371166	-0.309567	0.661599	-1.59338	0.0167512	FBgn0030595	no	no
FBgn0138126	1.56947	0.0051444	0.568958	0.274221	1.26284	0.0363968	0.0887426	0.898451	0.604961	0.707193	0.813419	0.141601	0.578761	0.344596	-0.182183	0.786635	FBgn0030593	no	no
FBgn0138132	-1.25601	0.130279	-2.27826	0.019993	-0.270067	0.797223	-1.66965	0.0942618	-0.499584	0.885436	0.0446512	0.968275	-1.21281	0.223582	-0.362812	0.711499	FBgn0030588	no	no
FBgn0138157	0.477533	0.444286	0.396516	0.546401	0.573486	0.431363	0.275771	0.723571	0.651992	0.741121	2.20595	0.00436716	1.51297	0.0627739	1.79006	0.0116758	FBgn0032004	no	no
FBgn0138163	0.685449	0.0205673	0.645351	0.0325491	0.323266	0.326772	0.542531	0.0857045	0.359094	0.875622	0.188343	0.777625	0.720697	0.260522	0.202049	0.769836	FBgn0030634	no	no
FBgn0138186	0.807394	0.0727854	0.677041	0.138609	0.975835	0.062145	0.75948	0.129188	0.709029	0.9289	-0.509233	0.778379	3.08846	0.0978225	-0.503528	0.790674	FBgn0002873	no	no
FBgn0138188	0.702323	0.144058	-1.32565	0.0171587	0.639733	0.247702	-0.464877	0.409741	0.161567	0.95531	-1.1564	0.0414552	-0.0189198	0.983267	-3.14944	0.000151721	FBgn0030558	no	no
FBgn0138190	-0.807689	0.00029998	-0.571991	0.00304603	-0.538974	0.00878131	-0.6694	0.00280715	-0.16132	0.741121	-0.766708	0.000573559	-0.12856	0.492353	-0.155271	0.357038	FBgn0031998	no	no
FBgn0138196	0.395768	0.431374	-0.351725	0.515805	0.183089	0.780721	0.165203	0.794244	0.120896	0.974205	0.177424	0.814097	0.310094	0.692125	0.116128	0.896882	FBgn0034617	no	no
FBgn0138201	1.01637	0.000448553	0.740259	0.00395852	0.117391	0.667854	0.459613	0.0595723	0.0639541	0.960951	0.630454	0.0183891	0.419642	0.137677	0.514154	0.0449415	FBgn0027084	no	no
FBgn0138202	-0.38437	0.469902	-0.0769943	0.905486	-0.556548	0.361966	-0.0499045	0.943659	-0.23497	0.947779	-1.33307	0.0539571	0.842105	0.233826	-1.26647	0.0638521		no	no
FBgn0138215	0.170834	0.284147	0.332268	0.0473269	0.44016	0.0235448	0.236957	0.176061	0.138545	0.945448	-0.141211	0.730164	-0.161535	0.713656	0.011396	0.985141	FBgn0083228	no	no
FBgn0138219	1.49674	0.136031	1.03515	0.325583	0.116597	0.942163	1.72444	0.122783	2.49313	0.2458	2.66902	0.0398379	3.0905	0.0479666	4.34978	0.00292777	FBgn0053542	no	no
FBgn0138228	-0.666455	0.313903	-0.309937	0.666932	-0.0988594	0.913689	-0.157514	0.849569	0.274872	0.955913	0.343216	0.740232	0.0768515	0.954168	1.82462	0.0494778	FBgn0031116	no	no
FBgn0138249	2.48905	0.0311456	1.94827	0.0994015	0.372117	0.836986	1.08192	0.45379	-1.74181	0.786065	-0.354379	0.871962	-2.75792	0.267554	-2.93756	0.194916		no	no
FBgn0138258	0.454596	0.694573	-0.840852	0.480435	0.681302	0.61241	-0.0215031	0.989732	0.831711	0.805111	-0.999062	0.349258	-1.16017	0.317213	-0.792928	0.466453	FBgn0030105	no	no
FBgn0138270	-0.455846	0.00463501	-0.290843	0.0537977	-0.109305	0.528763	-0.271993	0.0870057	-0.219104	0.67352	-0.811521	0.00103177	-0.25764	0.223933	-0.512578	0.0130803	FBgn0085377	no	no
FBgn0138271	0.426499	0.237215	0.0800703	0.8539	0.212295	0.638899	0.233915	0.587929	-0.542571	0.780058	-0.34916	0.593942	0.0658342	0.936885	-0.0957712	0.909494	FBgn0040929	no	no
FBgn0138272	-1.21843	0.000485751	-1.19349	0.00073057	-0.299466	0.314815	-0.663759	0.0287682	-0.504888	0.429836	-1.1927	0.00235649	-0.402529	0.2473	-0.571038	0.074886	FBgn0030183	no	no
FBgn0138279	0.244002	0.127858	0.0628608	0.730361	-0.117729	0.548748	0.111128	0.554774	-0.0730804	0.969212	-0.674552	0.0621418	-0.285673	0.468667	-0.494618	0.163294	FBgn0086367	no	no
FBgn0138305	-0.540232	0.168456	-0.114231	0.801122	-0.219693	0.65575	-1.2896	0.0114914	-0.523371	0.741121	-0.159311	0.792481	-0.128959	0.851465	0.376691	0.496541	FBgn0262111	no	no
FBgn0138311	3.43252	0.00609932	0.749427	0.543594	2.82283	0.0355961	2.06277	0.0973534	2.2303	0.66891	1.26583	0.531491	1.29154	0.558042	1.71105	0.38788	FBgn0030073	no	no
FBgn0138323	1.17112	0.000642828	1.03589	0.00176436	-0.0493496	0.895333	0.399785	0.174746	0.0898958	0.973352	0.987703	0.041055	0.613703	0.233459	0.870065	0.0662839	FBgn0027330	no	no
FBgn0138324	1.00847	0.000682572	1.31613	0.000182806	0.58376	0.0352204	0.70999	0.0127371	-0.00503615	0.994269	0.239254	0.0554638	0.220587	0.118584	0.19675	0.111097	FBgn0030060	no	no
FBgn0138334	-0.731611	0.000542369	-0.0885228	0.615202	-0.278377	0.130863	0.0521699	0.794244	-0.166859	0.704406	0.245357	0.104944	-0.0686993	0.706079	0.0880217	0.598548	FBgn0030932	no	no
FBgn0138336	1.97499	0.138557	1.21554	0.388099	2.39749	0.119471	1.78204	0.232822	2.52684	0.408127	1.93279	0.201151	0.964423	0.581138	1.86324	0.220754	FBgn0030929	no	no
FBgn0138340	-0.10094	0.69494	0.193434	0.445302	0.184903	0.528292	0.506283	0.061239	0.362207	0.48836	1.57146	3.23637e-05	-0.318974	0.246157	0.741746	0.00638428	FBgn0030925	no	no
FBgn0138351	7.53505	0.00123999	4.12691	0.109797	5.66457	0.0336702	7.15143	0.00585148	6.67105	0.0128947	6.95215	0.00268289	6.78126	0.0102904	3.15784	0.183195		no	no
FBgn0138355	1.12082	0.000202506	0.891921	0.0009656	0.551948	0.0268029	0.549577	0.0228545	0.337983	0.102543	0.686975	0.000260155	0.447968	0.0137634	0.335563	0.0193955	FBgn0040340	no	no
FBgn0138361	0.540093	0.448893	0.43161	0.566778	0.146112	0.884414	-0.0979027	0.921678	0.10864	0.984683	1.79606	0.0307082	-0.27063	0.80775	-0.17637	0.874652	FBgn0053082	no	no
FBgn0138362	0.791529	0.274474	-0.115558	0.900291	1.18624	0.151691	0.307336	0.735065	0.824908	0.793207	-0.587199	0.579402	-0.838929	0.451784	0.0922355	0.947063	FBgn0014903	no	no
FBgn0138364	3.84517	0.00141643	3.46509	0.00348865	3.43965	0.00775631	3.63592	0.00569124	0.781282	0.242237	1.40943	0.00285821	0.229819	0.615255	0.861374	0.0331408	FBgn0266569	no	no
FBgn0138366	0.124478	0.910548	-0.934678	0.350742	0.918436	0.406481	-0.189716	0.879532	0.866681	0.788859	-0.527182	0.639705	-0.6643	0.575381	-0.559824	0.622578	FBgn0040398	no	no
FBgn0138373	0.920147	0.000194447	1.04831	9.81177e-05	0.602018	0.00631719	0.418395	0.0323347	0.112697	0.906536	-0.632421	0.00903528	0.340346	0.155972	-0.147829	0.517976	FBgn0040364	no	no
FBgn0138378	0.0370875	0.973811	0.743572	0.39513	1.75585	0.0675906	-0.29715	0.799797	-0.352287	0.836998	0.0861257	0.878169	-0.18069	0.760699	-0.0797531	0.903295	FBgn0040359	no	no
FBgn0138379	0.219858	0.45403	0.0542523	0.876748	-0.0090905	0.983909	-0.176354	0.610501	0.300331	0.971171	0.266746	0.882926	0.601261	0.743945	1.73357	0.228225	FBgn0040358	no	no
FBgn0138383	-0.584535	0.523123	-0.597893	0.52348	1.31849	0.149364	-0.542018	0.620937	-0.621784	0.728747	-0.824865	0.17086	-0.442982	0.510775	-0.711204	0.238393	FBgn0024366	no	no
FBgn0138402	0.616404	0.0194467	0.710904	0.011314	0.0653345	0.851501	0.431519	0.122022	-0.579841	0.86827	0.621485	0.491005	-1.13329	0.282328	0.0854708	0.945227	FBgn0259677	no	no
FBgn0138414	-0.61685	0.180714	-0.576794	0.218695	-0.711637	0.186354	-1.23193	0.0312793	-0.397992	0.9289	0.162315	0.871768	-0.472111	0.647711	-0.124911	0.917463	FBgn0010240	no	no
FBgn0138425	-0.523653	0.374818	-0.138629	0.839732	0.243316	0.743038	-0.465567	0.499474	0.290307	0.935559	-0.519764	0.464529	-1.02851	0.184188	-0.798032	0.245846	FBgn0051832	no	no
FBgn0138462	0.0873882	0.804251	-0.0440865	0.914052	0.0826971	0.852642	-0.12834	0.751625	0.147091	0.93713	-0.465238	0.191811	-0.112542	0.805782	-0.242206	0.524167	FBgn0031632	no	no
FBgn0138472	0.0151842	0.96668	0.0804852	0.808036	-0.130715	0.722519	-0.005052	0.990854	0.129521	0.960965	0.114098	0.851158	0.262833	0.671721	-0.130422	0.842924	FBgn0030989	no	no
FBgn0138475	-0.244476	0.697591	-0.405862	0.523555	-0.0861609	0.917702	0.108703	0.887997	-0.0471015	0.990268	-0.537965	0.491382	0.0838602	0.934522	-0.667833	0.384417		no	no
FBgn0138486	-1.20043	0.153518	-1.39459	0.111079	-1.41132	0.160087	-1.11877	0.244071	-0.903265	0.753396	-0.840274	0.402807	-0.847108	0.43578	-2.27828	0.0383355		no	no
FBgn0138497	0.164602	0.283852	0.0494616	0.778107	0.257385	0.142508	0.070014	0.710345	0.0931452	0.945448	-0.233445	0.352339	0.208556	0.445373	0.035745	0.917182	FBgn0030576	no	no
FBgn0138499	0.379507	0.225574	0.162771	0.638477	0.669098	0.0662061	0.344048	0.328611	-0.0236566	0.988141	-0.0907031	0.764588	0.0376543	0.919154	-0.160092	0.583559	FBgn0015774	no	no
FBgn0138516	-0.513052	0.0374635	-1.20669	0.00043184	0.0713367	0.824466	-0.408855	0.12488	-0.111945	0.941703	-0.742236	0.01785	-0.36117	0.258567	-0.911764	0.00528106	FBgn0031971	no	no
FBgn0138531	0.383253	0.11529	0.191617	0.458514	0.127211	0.683657	0.05454	0.861695	-0.451288	0.727279	-1.0458	0.0249282	-0.826744	0.107098	-1.10616	0.0183694	FBgn0265416	no	no
FBgn0138536	-0.778846	0.159774	-0.745016	0.189161	-0.428397	0.523017	-0.151345	0.828212	-0.227579	0.91734	-0.958335	0.043483	-1.2209	0.0385563	-0.809689	0.0793309	FBgn0029765	no	no
FBgn0138537	0.874903	0.0120863	0.852077	0.0169402	0.829117	0.0339038	0.876764	0.0231386	0.94313	0.644255	3.32491	0.00146033	1.4195	0.12192	3.70536	0.000606952		no	no
FBgn0138544	-0.258422	0.0685376	-0.367326	0.0174449	-0.179277	0.26545	-0.533054	0.00477789	-0.025529	0.986501	-1.35561	8.65147e-05	-0.0585943	0.844489	-1.13091	0.000240462	FBgn0052816	no	no
FBgn0138550	0.321656	0.329083	0.470848	0.156659	0.117214	0.788626	0.372863	0.311217	0.196171	0.984683	0.267394	0.880771	1.79215	0.27192	-0.127438	0.952955	FBgn0030241	no	no
FBgn0138553	-0.369271	0.488343	-0.820375	0.126012	-0.18605	0.784201	-0.484822	0.413126	-0.0852639	0.980116	-1.09794	0.052572	-1.16498	0.0805193	-1.26021	0.0289164	FBgn0029935	no	no
FBgn0138559	0.146679	0.3896	0.304252	0.0823777	-0.064811	0.77134	0.0397326	0.853153	0.192097	0.834575	1.04607	0.00137471	0.465971	0.120343	2.24627	2.15164e-06		no	no
FBgn0138560	-1.2713	0.0256859	-1.13621	0.0470605	-0.608642	0.326304	-0.779254	0.1936	-0.0769278	0.988141	0.0184408	0.985362	0.388158	0.668443	-0.389492	0.654752		no	no
FBgn0138566	-1.44858	0.167222	-1.8727	0.0915098	0.0820645	0.955769	-0.593824	0.628344	-0.0316262	0.995052	-1.75996	0.0660045	-1.71911	0.117453	-1.6272	0.0855722		no	no
FBgn0138568	0.0257793	0.894414	0.233175	0.17165	0.325759	0.0894025	-0.0297885	0.891465	0.0255232	0.988141	0.0134103	0.967651	-0.173836	0.53189	0.0830752	0.776133	FBgn0031089	no	no
FBgn0138584	-1.06876	0.0947885	0.0244669	0.977399	-0.670379	0.363733	-0.465036	0.526444	-0.0739143	0.988141	-0.627868	0.421688	-0.460655	0.596877	-0.335599	0.689525		no	no
FBgn0138591	0.00107349	0.997476	-0.283183	0.227664	0.0676954	0.826282	-0.469888	0.0694567	0.35246	0.808	-1.17685	0.016999	0.73441	0.139534	-0.350735	0.446902	FBgn0031530	no	no
FBgn0138596	-0.172119	0.675717	0.00502792	0.993541	-0.00185222	0.9972	-0.0265547	0.959665	0.533128	0.741121	0.602328	0.273415	-0.184933	0.796077	1.2125	0.0319759	FBgn0030797	no	no
FBgn0138607	0.590599	0.307145	0.823851	0.161681	1.57586	0.0260974	0.171113	0.813946	-0.84018	0.787911	-1.33358	0.179257	-0.181646	0.890484	0.0392057	0.979647		no	no
FBgn0138611	-0.943572	0.202343	-1.73169	0.0334364	-0.206729	0.834053	-1.18348	0.153956	0.7073	0.868121	-0.766808	0.514767	-0.92577	0.462526	-0.872563	0.458204	FBgn0015558	no	no
FBgn0138633	0.492068	0.126383	-0.176551	0.624728	0.335249	0.378987	0.196967	0.616249	0.259475	0.91636	0.575519	0.262111	0.159046	0.810081	0.0697102	0.922534	FBgn0052712	no	no
FBgn0138655	0.0231476	0.951417	-0.237236	0.468846	0.142581	0.71729	-0.321816	0.357135	0.0172302	0.991365	-0.606828	0.0826454	-0.447679	0.24406	-0.619068	0.079344	FBgn0029924	no	no
FBgn0138669	0.602562	0.000936317	0.256043	0.0900495	0.165591	0.328998	0.345535	0.0404752	0.559992	0.567472	0.663153	0.116098	1.04066	0.0485676	0.666485	0.116892	FBgn0030468	no	no
FBgn0138670	1.27408	0.000207734	0.634612	0.0144716	0.340441	0.204489	0.269633	0.301547	0.857902	0.0368778	-0.49185	0.0871117	1.77986	0.000113654	0.86846	0.00622316	FBgn0283680	no	no
FBgn0138695	0.867934	0.0150672	0.732774	0.0399479	0.295493	0.467635	0.312336	0.42315	0.0355477	0.992596	-0.459594	0.593633	-0.624139	0.494126	-0.237219	0.805491	FBgn0029945	no	no
FBgn0138696	-0.674398	0.0841068	-0.290471	0.476724	0.0887588	0.866981	-0.302601	0.498769	0.152617	0.969483	-0.114985	0.897908	-0.246948	0.801549	0.19249	0.836481	FBgn0034122	no	no
FBgn0138703	2.01384	0.156264	-0.129239	0.942641	2.46211	0.138258	1.43937	0.359912	1.29632	0.735187	0.213774	0.886781	0.0506132	0.980417	0.703694	0.619083	FBgn0004047	no	no
FBgn0138720	0.483509	0.44109	0.38124	0.565889	-0.0445774	0.961321	-0.687745	0.356871	-0.263943	0.955349	0.0903952	0.931274	0.19367	0.866001	0.780256	0.358866	FBgn0032260	no	no
FBgn0138749	-0.430772	0.242301	-0.154334	0.70772	0.935007	0.0313312	-0.666377	0.109263	-1.17977	0.565773	-2.08321	0.032351	-2.00947	0.0720264	-1.41948	0.115963	FBgn0263132	no	no
FBgn0138750	1.20239	0.295594	-0.678349	0.58254	1.78918	0.17811	0.766079	0.5648	1.57756	0.606459	0.709244	0.590246	0.701992	0.624535	1.30869	0.29629	FBgn0004045	no	no
FBgn0138753	3.08072	0.000676388	2.61206	0.00265708	1.13835	0.214724	-1.08064	0.399936	0.562044	0.922178	1.05008	0.369817	-0.335338	0.833604	-0.352675	0.812352	FBgn0030317	no	no
FBgn0138831	0.422202	0.275423	0.365887	0.358287	0.474264	0.284959	-0.0198705	0.971172	0.659595	0.716387	0.486208	0.455943	0.904135	0.193928	1.14148	0.0707638	FBgn0031630	no	no
FBgn0138840	-0.687873	0.012887	-0.909558	0.00339982	-0.371673	0.207161	-0.562196	0.0538431	0.0877392	0.960621	-1.06805	0.0056242	-0.232268	0.528359	-0.552847	0.0945851	FBgn0027621	no	no
FBgn0138841	-0.0404836	0.789332	0.0354592	0.827617	-0.0227783	0.906929	0.141621	0.360606	0.0539855	0.988141	-0.297488	0.608111	0.573212	0.327565	-0.0627863	0.932871	FBgn0040299	no	no
FBgn0138852	1.08191	0.00012179	1.0824	0.000114723	0.424622	0.0442669	0.600446	0.00833708	0.257791	0.258866	0.285951	0.0363017	0.394529	0.02064	0.139857	0.288641	FBgn0031590	no	no
FBgn0138859	-0.331332	0.0797417	-0.444204	0.0283646	-0.256742	0.234352	-0.2348	0.262666	0.00273898	0.996754	-0.16461	0.4949	-0.0588048	0.845378	-0.214802	0.361078	FBgn0029712	no	no
FBgn0138865	-0.424417	0.621339	-0.8521	0.316512	0.245788	0.821384	0.719849	0.429268	0.740544	0.829763	-0.98448	0.332073	-1.67672	0.149839	-0.632084	0.554329	FBgn0005670	no	no
FBgn0138869	-0.217327	0.744614	-1.14557	0.0811081	0.161739	0.847516	-0.726276	0.299266	0.520378	0.93374	-0.965927	0.44659	1.2287	0.345832	-0.276877	0.855468	FBgn0017561	no	no
FBgn0138874	-1.13867	0.000183362	-0.546893	0.0142356	-0.580241	0.0201497	-0.545299	0.0225657	-0.0886147	0.972578	-0.205867	0.684596	-0.343319	0.507349	-0.192643	0.714164	FBgn0001075	no	no
FBgn0138896	-0.125354	0.806957	-0.235281	0.648779	-0.253026	0.670395	-0.0917133	0.881854	0.33294	0.880692	0.763145	0.166375	-0.0661008	0.934514	2.68062	0.000277375	FBgn0259818	no	no
FBgn0138907	-1.36817	0.271229	-1.36246	0.278688	-1.24578	0.395417	-1.78105	0.224991	0.154885	0.919707	0.013887	0.972712	-0.604512	0.104301	0.220912	0.504274	FBgn0051974	no	no
FBgn0138923	1.86801	0.313743	2.81355	0.118596	0.074732	0.982503	1.28591	0.582208	-0.433965	0.706179	-0.0692325	0.881855	-0.0830021	0.876238	-0.174743	0.69992	FBgn0052750	no	no
FBgn0138936	-1.14546	0.00319712	-1.04282	0.0070995	-0.660033	0.088198	-0.627868	0.0915167	-0.327067	0.765316	-1.25231	0.00408456	0.0120889	0.983854	-1.07039	0.00773133	FBgn0053107	no	no
FBgn0138937	-0.0450972	0.882311	-0.474967	0.0842799	-0.429846	0.157604	-0.580425	0.0535199	-0.101823	0.936237	-0.638224	0.0138078	0.0412694	0.898111	-0.789522	0.003418	FBgn0029843	no	no
FBgn0138949	-0.470576	0.00176855	-0.37165	0.0090867	-0.290483	0.0503736	-0.35329	0.0196095	-0.106377	0.861879	-0.208647	0.181713	0.0842995	0.64846	-0.489564	0.00529089	FBgn0031320	no	no
FBgn0138962	0.0156061	0.971504	-0.253711	0.489729	-0.0362048	0.942163	0.425888	0.260916	0.571213	0.87197	-0.765986	0.422718	-0.643935	0.535993	-1.06159	0.256222	FBgn0031220	no	no
FBgn0138994	-0.702307	0.390246	-0.339694	0.701567	-0.942547	0.333983	-0.29094	0.773966	-0.0127246	0.996434	0.229716	0.765643	1.69248	0.0404818	0.431801	0.550786	FBgn0005683	no	no
FBgn0139003	-1.11099	5.07506e-06	-0.873596	4.74261e-05	-0.569704	0.00138225	-0.546234	0.00197284	-0.207568	0.829763	-0.663579	0.0232527	0.0801499	0.820776	-0.462446	0.0958924	FBgn0000092	no	no
FBgn0139006	-0.270149	0.0369753	0.0201535	0.898992	-0.241023	0.0971882	0.232856	0.0942618	-0.282412	0.796709	0.388557	0.247892	0.134595	0.743076	0.023691	0.961901	FBgn0031216	no	no
FBgn0139028	-0.512693	0.0814532	-0.250581	0.410167	-0.662277	0.0560818	-0.214458	0.527103	-0.112584	0.971171	1.00415	0.0777597	0.427805	0.503701	0.628661	0.269789	FBgn0032997	no	no
FBgn0139031	-0.711421	0.0426355	-1.0053	0.00997235	-0.893188	0.0331852	-0.697105	0.0726597	-0.208141	0.949316	-0.405592	0.52121	-0.0648206	0.937438	-0.223406	0.750823	FBgn0086675	no	no
FBgn0139059	1.2531	0.00278559	0.865472	0.0270282	0.563807	0.18227	0.528031	0.19725	-0.0880579	0.973437	0.198467	0.697963	0.34156	0.513233	0.118647	0.837509		no	no
FBgn0139095	1.31279	0.0786533	1.66008	0.0329839	0.274742	0.798826	0.726165	0.420371	0.634	0.937911	1.08174	0.508899	1.37437	0.423561	1.6748	0.27822	FBgn0052554	no	no
FBgn0139137	0.501547	0.0460181	0.688782	0.0120252	0.166879	0.588482	0.574301	0.0435841	0.0430848	0.988141	0.842263	0.106513	0.578211	0.316922	0.795956	0.129532	FBgn0028411	no	no
FBgn0139138	1.48932	0.0064975	0.95967	0.0642909	1.12479	0.0537759	0.831301	0.132021	0.818306	0.453808	0.834939	0.112865	0.261939	0.677891	0.23174	0.704215	FBgn0029799	no	no
FBgn0139148	-0.356274	0.579635	0.321313	0.626087	-0.251415	0.756064	0.282017	0.707672	-0.411801	0.960965	0.0845218	0.969053	2.03203	0.251023	-0.253985	0.911852	FBgn0026085	no	no
FBgn0139153	1.31113	0.0254908	0.613971	0.286763	0.27275	0.703783	0.467245	0.467887	0.292429	0.856056	0.389018	0.368987	0.013577	0.985121	0.232044	0.619083	FBgn0262608	no	no
FBgn0139159	0.303306	0.0605121	0.538084	0.00435454	0.361285	0.0536794	0.175763	0.324155	0.0807064	0.941478	-0.0428416	0.858566	0.0313867	0.91345	-0.0686371	0.781696	FBgn0262738	no	no
FBgn0139163	-0.00320972	0.99204	-0.517911	0.0339423	-0.252532	0.337538	-0.455668	0.0728539	-0.435068	0.630364	-0.7271	0.0502292	-0.524978	0.190186	-0.517969	0.150015		no	no
FBgn0139167	0.376081	0.103765	1.54806	5.93319e-05	0.427776	0.108453	1.49434	0.000322596	0.261232	0.531989	-0.0669966	0.755748	-0.205053	0.327565	0.0775773	0.721957	FBgn0023540	no	no
FBgn0139197	-0.0713771	0.849239	-0.07119	0.859387	0.0158526	0.974364	-0.0879041	0.835806	0.317599	0.793207	-0.119021	0.783974	1.08879	0.0262471	-0.666598	0.0845471	FBgn0025641	no	no
FBgn0139221	1.29283	0.000154609	1.88788	1.67449e-05	1.17843	0.00076868	1.85682	3.03394e-05	-0.00599229	0.998266	-1.60327	0.139496	-2.10557	0.107752	-0.708268	0.530418	FBgn0030310	no	no
FBgn0139225	0.125578	0.435082	0.33163	0.0464453	0.00154739	0.995499	-0.144756	0.423541	-0.154563	0.93713	0.246863	0.522027	-0.0915531	0.849706	1.05146	0.00935006	FBgn0000542	no	no
FBgn0139247	-0.709007	0.0255917	-0.239784	0.45066	0.262222	0.463276	-0.25683	0.461526	-0.803681	0.093469	-1.37632	0.000896837	-1.61284	0.000765169	-1.9366	5.36542e-05	FBgn0024897	no	no
FBgn0139249	-1.08875	0.0678085	-0.919288	0.126286	-0.405533	0.567844	-0.516107	0.438763	-0.419287	0.946096	-0.63421	0.605515	-2.24015	0.132215	-1.21478	0.304268		no	no
FBgn0139262	1.76872	0.00575816	0.605376	0.320106	0.765535	0.262841	1.09362	0.0945448	0.953734	0.0440566	2.11559	3.23637e-05	0.564759	0.134013	1.99134	4.71119e-05	FBgn0031930	no	no
FBgn0139265	2.9081	0.0105615	2.13475	0.0592802	1.54053	0.235504	2.49853	0.0435277	0.976545	0.305247	2.32	0.000810079	0.514316	0.384069	2.31668	0.000606952	FBgn0031929	no	no
FBgn0139266	0.157081	0.502948	0.0452771	0.869889	0.22038	0.409955	0.121488	0.656476	-0.316198	0.805111	0.430924	0.268434	-0.100696	0.84379	1.47845	0.00143768	FBgn0264087	no	no
FBgn0139280	7.15701	0.00126834	7.00863	0.00199773	6.60274	0.00698429	0	1	0.0747196	0.988253	-0.429379	0.697857	0.126236	0.926952	-0.346903	0.768259	FBgn0040074	no	no
FBgn0139282	2.16035	0.0852948	2.04441	0.113537	3.19368	0.0312031	1.6147	0.262511	-1.34226	0.741121	2.13884	0.0761408	-1.4521	0.36725	4.81999	0.00146033	FBgn0036612	no	no
FBgn0139306	1.34525	0.000183599	1.19831	0.000425137	0.409591	0.142286	0.804062	0.00901996	0.366679	0.34344	0.736622	0.002864	0.425405	0.0841909	0.52398	0.0164117	FBgn0036099	no	no
FBgn0139323	0.485167	0.307101	0.299618	0.557857	0.770667	0.154779	-0.0834344	0.89687	0.52115	0.230672	0.231407	0.380252	0.420636	0.146612	0.230637	0.381335	FBgn0052260	no	no
FBgn0139338	-1.26541	0.0488815	-0.66308	0.292605	0.39168	0.598104	-0.611148	0.383905	-0.0233878	0.99545	-0.767214	0.305167	-0.229351	0.805681	0.308817	0.705145	FBgn0035522	no	no
FBgn0139342	-0.144186	0.318971	-0.398067	0.0129486	-0.163232	0.3255	-0.173518	0.276138	0.170334	0.736719	0.0179537	0.931274	0.204337	0.279372	0.0988955	0.600073	FBgn0041630	no	no
FBgn0139351	-0.707638	0.0165056	-1.02064	0.00274762	-0.422863	0.182804	-0.712529	0.0293735	0.165218	0.9289	-0.727891	0.0501198	0.0103244	0.986915	-0.188751	0.631838	FBgn0259933	no	no
FBgn0139352	-0.493013	0.258039	-1.02275	0.0301396	-0.00261299	0.997025	-0.781256	0.107963	0.194343	0.93618	-0.830521	0.0718578	-0.285578	0.584253	-0.438588	0.340958	FBgn0035436	no	no
FBgn0139356	0.446406	0.313557	0.491949	0.274221	0.368475	0.48997	1.02977	0.0409637	0.258476	0.947779	-0.310053	0.697963	-0.0869574	0.931958	-0.199787	0.822115	FBgn0035248	no	no
FBgn0139363	-0.251771	0.268133	-0.117608	0.637616	-0.226641	0.394383	-0.468274	0.0679217	0.174013	0.90244	0.151189	0.668971	-0.0119624	0.981718	0.156473	0.665234	FBgn0035260	no	no
FBgn0139397	0.583025	0.351983	0.37844	0.575044	1.6125	0.0312031	0.260944	0.740344	-0.385613	0.89546	-0.388923	0.598637	0.00207473	0.999331	0.363512	0.626822		no	no
FBgn0139417	0.463219	0.0260623	0.35845	0.0850109	0.286568	0.211086	0.219908	0.325326	-0.0948891	0.897768	0.164983	0.339292	0.0236241	0.92061	-0.0128977	0.957809	FBgn0261243	no	no
FBgn0139421	1.10033	8.42481e-05	0.596776	0.00357577	0.427273	0.0373431	0.559737	0.00986663	0.392878	0.185203	0.501544	0.0115149	0.397188	0.0699433	0.283951	0.116124	FBgn0262732	no	no
FBgn0139433	0.978406	0.118986	-0.193519	0.795568	1.62112	0.032248	-0.145865	0.861519	1.1545	0.425896	-0.0499795	0.958222	0.912703	0.250001	0.30948	0.707833	FBgn0259164	no	no
FBgn0139440	0.923393	0.123575	-1.09379	0.0952589	0.49384	0.498306	0.0331948	0.968934	0.452997	0.806653	-1.67409	0.011771	0.899414	0.156045	-0.0217198	0.980905	FBgn0035282	yes	no
FBgn0139447	1.46533	0.000470422	0.996437	0.00598488	0.832003	0.0277271	0.887121	0.0177592	0.475823	0.181008	0.603194	0.0115651	0.534413	0.0478177	0.225696	0.30036	FBgn0011016	no	no
FBgn0139463	1.60916	0.0118192	0.166306	0.812247	2.54028	0.00267078	0.0108171	0.990854	2.56345	0.783511	1.76836	0.593601	6.09407	0.0862214	3.72987	0.19836	FBgn0027500	no	no
FBgn0139465	1.36742	0.0241863	0.583484	0.337738	0.581533	0.409374	0.406795	0.569639	0.128054	0.984683	0.472732	0.666041	0.102141	0.941058	0.342465	0.772285	FBgn0053514	no	no
FBgn0139478	-0.754243	0.000208011	-0.857848	0.000105371	-0.436482	0.013304	-0.651524	0.00180735	-0.196826	0.806653	-0.62989	0.0175083	-0.406948	0.142177	-0.561367	0.0287208	FBgn0035146	no	no
FBgn0139492	-0.235256	0.0195517	0.0262288	0.814734	-0.122601	0.26389	-0.0783554	0.474723	-0.0931374	0.90816	0.159556	0.379577	-0.172588	0.381687	0.0155018	0.950666	FBgn0035132	no	no
FBgn0139495	-0.377417	0.531168	-0.192696	0.769711	0.0414362	0.960809	-0.390654	0.576976	-1.62501	0.450879	-1.18343	0.246602	-1.73983	0.14676	0.420955	0.702061	FBgn0052475	no	no
FBgn0139501	0.0538965	0.842001	0.0365177	0.904402	-0.233806	0.407592	-0.184792	0.502726	0.187376	0.874026	0.412203	0.166366	0.395806	0.231721	1.05216	0.00255139	FBgn0020386	no	no
FBgn0139564	-0.211638	0.456179	0.103668	0.741785	-0.358876	0.260953	0.297529	0.336366	0.626845	0.604704	1.57563	0.00620786	0.785929	0.157734	1.48908	0.0068094	FBgn0001257	no	no
FBgn0139588	-0.324138	0.389547	-0.104405	0.809041	-0.349692	0.429062	-0.656384	0.116831	-0.277542	0.90397	0.081213	0.893843	-0.134636	0.842233	-0.934177	0.0800966	FBgn0052432	no	no
FBgn0139592	0.772973	0.00426364	0.913969	0.00204858	0.372907	0.178955	0.639782	0.0243005	0.709577	0.0773087	1.3627	0.000260155	0.143685	0.6511	1.83899	1.86826e-05	FBgn0036101	no	no
FBgn0139594	-0.379937	0.611492	-1.16322	0.122299	0.349653	0.696082	-0.257539	0.774033	0.750144	0.780058	-0.14845	0.883182	-0.463777	0.6511	0.504162	0.589688	FBgn0053493	no	no
FBgn0139599	-1.12593	0.00575816	0.353047	0.346157	-0.247112	0.577216	-0.310111	0.454478	0.191137	0.955384	-1.69193	0.0172894	-0.959974	0.182512	-1.01591	0.116514	FBgn0040827	no	no
FBgn0139607	-0.166597	0.387127	-0.209135	0.285239	-0.248929	0.255644	-0.212595	0.318849	-0.311124	0.741121	-0.68531	0.0444529	-0.070231	0.872085	-0.420717	0.200687	FBgn0263131	no	no
FBgn0139609	-0.186997	0.282972	-0.131447	0.47382	0.0603907	0.791671	-0.0847466	0.689331	-0.42911	0.780058	-0.537316	0.27076	-0.626218	0.243533	-0.492388	0.312636	FBgn0260388	no	no
FBgn0139616	-0.516764	0.147231	-1.53938	0.00124355	-0.155486	0.736331	-0.537664	0.176251	0.0838214	0.982366	-0.621456	0.309209	-0.429686	0.527978	-0.410169	0.524167		no	no
FBgn0139623	1.10944	0.00211372	1.1762	0.00199517	0.945746	0.0150058	0.270542	0.457301	0.776062	0.495324	0.234385	0.693943	0.879209	0.146099	0.521348	0.337773	FBgn0011693	no	no
FBgn0139633	-1.17755	0.174408	0.0742636	0.941827	0.127315	0.911048	-1.40312	0.174611	-1.99336	0.73224	-3.2359	0.125046	-4.48724	0.102845	-1.60835	0.422153	FBgn0036597	no	no
FBgn0139637	1.01962	0.00665852	0.867873	0.0196614	0.251766	0.547983	0.696288	0.069175	0.180884	0.90397	1.27307	0.00214838	-0.159081	0.694741	1.01684	0.00657952	FBgn0031974	no	no
FBgn0139641	-0.253369	0.587044	-0.446467	0.333808	0.387445	0.462765	-0.177181	0.750213	1.74076	0.0345133	0.48922	0.403973	1.34414	0.0572543	1.59608	0.0102965	FBgn0031973	no	no
FBgn0139731	0.216994	0.356172	0.36923	0.123063	0.236851	0.385498	0.361202	0.161066	-0.0915852	0.966722	0.726124	0.073916	0.249068	0.5961	0.505413	0.212773	FBgn0028572	no	no
FBgn0139735	-0.772462	0.476302	-1.81251	0.110604	0.224987	0.874407	-0.0688222	0.96091	-0.333189	0.613998	-0.822981	0.00762216	-0.449112	0.140615	-0.648729	0.0228495	FBgn0041337	no	no
FBgn0139736	-0.499434	0.626389	-1.36413	0.183511	0.269959	0.835471	-0.40225	0.740563	0.256773	0.949705	-1.17703	0.122196	-0.913881	0.276118	-0.825132	0.277558	FBgn0031432	no	no
FBgn0139741	1.8026	0.0553999	1.38174	0.151034	-2.11567	0.17501	-1.62613	0.259663	0	1	1.96239	0.448949	7.20567	0.0125551	2.66499	0.294245	FBgn0085476	no	no
FBgn0139742	1.66113	0.000676388	1.31229	0.0037155	1.1624	0.0161178	0.981998	0.0305663	-0.219389	0.956605	-0.29265	0.724057	0.202247	0.831745	0.581605	0.437512	FBgn0031426	no	no
FBgn0139767	0.860685	0.0548323	-0.979217	0.0433914	-2.98404	0.000527185	0.581063	0.236153	-3.21308	0.550591	-0.328713	0.879126	-1.87712	0.422293	-6.29792	0.075171		no	no
FBgn0139771	0.135932	0.605273	0.225012	0.387736	0.561567	0.0550108	-0.0970642	0.757833	0.273378	0.780611	-0.302799	0.340851	0.238879	0.496122	-0.348358	0.268308	FBgn0031547	no	no
FBgn0139781	0.957185	0.0501495	0.485957	0.332473	0.446143	0.444468	0.532787	0.335459	0.21219	0.950207	0.726975	0.239688	-0.160517	0.844489	0.251526	0.724457	FBgn0031247	no	no
FBgn0139785	-1.25863	0.000593634	-1.02665	0.00247731	-0.737308	0.0283059	-0.586568	0.0592473	-0.294497	0.960621	-0.247149	0.842725	1.27997	0.276953	-0.395878	0.754382	FBgn0031540	no	no
FBgn0139789	0.757009	0.0112774	0.405375	0.154069	0.321727	0.320311	0.698673	0.0308223	0.507845	0.166479	1.52218	2.65725e-05	0.402825	0.124773	2.90583	5.50549e-08	FBgn0031959	no	no
FBgn0139793	0.263301	0.690762	-0.28827	0.688828	0.505648	0.501515	0.0463011	0.957635	0.225816	0.950207	0.956125	0.148425	-0.73833	0.339912	0.787205	0.237968	FBgn0031955	no	no
FBgn0139801	0.186588	0.664723	-0.570266	0.181218	0.43363	0.358876	-0.0301697	0.956806	0.20859	0.93713	-0.0816963	0.890504	-0.607162	0.280967	0.0562046	0.936244	FBgn0032603	no	no
FBgn0139803	1.83034	0.0132658	1.02472	0.156765	1.37055	0.0935155	0.764191	0.357861	0.134755	0.954225	0.715116	0.101727	0.356519	0.463192	-0.142482	0.785672	FBgn0040261	no	no
FBgn0139804	-0.502705	0.00558687	-0.214026	0.198735	-0.0153199	0.948575	0.0415372	0.840063	0.125305	0.867506	-0.0688231	0.752673	-0.0284438	0.915881	-0.14962	0.456022	FBgn0040260	no	no
FBgn0139811	0.135778	0.697591	0.269704	0.431486	-0.33072	0.402171	0.333412	0.367571	0.097451	0.974205	0.778652	0.138629	0.585256	0.315458	0.673523	0.204902	FBgn0028707	no	no
FBgn0139819	-1.63296	0.010568	-1.55136	0.0160666	-1.15103	0.0877776	-0.223992	0.747345	0.9181	0.793207	0.129862	0.924257	-0.383264	0.798084	-0.673292	0.602021	FBgn0028525	no	no
FBgn0139821	0.18589	0.79407	0.489461	0.468224	0.352078	0.669473	0.0882806	0.921678	0.779455	0.896327	0.509699	0.74853	3.00895	0.0787651	1.26588	0.371129	FBgn0001086	no	no
FBgn0139832	-0.532561	0.104273	-0.0551096	0.89138	-0.0334288	0.944066	-0.301556	0.42031	-0.124372	0.919707	-0.143475	0.593845	-0.454311	0.119	0.198327	0.443914		no	no
FBgn0139833	0.963015	0.0304263	0.353329	0.438827	0.767105	0.124511	0.608555	0.206435	0.826249	0.376021	0.464728	0.346853	0.209758	0.72066	0.631312	0.195736		no	no
FBgn0139840	1.00755	0.000356235	0.980825	0.000565673	0.532068	0.0320527	0.593842	0.0168361	0.218577	0.437324	0.49796	0.0027721	0.413215	0.02064	0.324754	0.0243487	FBgn0031497	no	no
FBgn0139871	-0.524881	0.0989524	-0.696632	0.0397283	-0.0798826	0.855014	-0.68024	0.0601829	-0.171055	0.944943	-0.10661	0.835977	-0.393596	0.431693	-0.192967	0.707061	FBgn0085407	no	no
FBgn0139878	9.41448	0.00038939	6.53874	0.0111226	3.96889	0.247048	4.15989	0.206096	3.96266	0.634168	4.1935	0.200944	8.45367	0.0149565	5.67762	0.0583912	FBgn0032315	no	no
FBgn0139900	0.968063	0.00222325	1.35662	0.000380935	0.534205	0.0892232	1.13071	0.00283064	0.438505	0.366095	0.660669	0.0165376	0.557222	0.0718937	0.447043	0.0827402	FBgn0032014	no	no
FBgn0139904	-0.211879	0.327326	-0.369247	0.0968254	0.244239	0.322653	-0.0537769	0.843325	-0.135077	0.948351	-0.628263	0.106106	-0.396061	0.354095	-1.41152	0.00231426	FBgn0032022	no	no
FBgn0139905	-0.105484	0.770622	0.834472	0.0189568	-0.00872753	0.986874	0.399861	0.275822	-0.899902	0.490883	0.154156	0.821456	-0.304964	0.671493	0.442563	0.480028	FBgn0032023	no	no
FBgn0139915	0.987832	0.511841	-0.498714	0.771053	1.8722	0.263839	1.59241	0.328104	1.36422	0.704345	0.799492	0.53615	-0.307138	0.849994	0.0872608	0.961708	FBgn0032726	no	no
FBgn0139917	-0.633922	0.00011787	-0.929598	8.88647e-06	-0.0716528	0.572173	-0.566978	0.000737278	-0.1983	0.790129	-0.86397	0.00248894	-0.345085	0.18531	-0.486187	0.0433118	FBgn0086909	no	no
FBgn0139918	1.52729	0.0687919	1.50137	0.0818145	1.08039	0.272495	1.44699	0.12294	-0.122267	0.984683	0.310233	0.776986	1.41495	0.183845	-0.122729	0.927292	FBgn0032698	no	no
FBgn0139920	0.803154	0.482007	-0.888453	0.464141	0.670735	0.626362	-0.642263	0.642673	1.09004	0.574334	0.176744	0.855653	-0.0443213	0.972181	0.186817	0.860842	FBgn0032615	no	no
FBgn0139921	-0.706698	0.0335391	-0.704243	0.0396527	0.143048	0.726488	0.122936	0.756297	-0.0387471	0.987467	-0.543195	0.135965	-0.412938	0.303118	-0.574557	0.117529	FBgn0032614	no	no
FBgn0139925	-1.13453	0.00325607	-1.29899	0.00198445	-0.496695	0.191407	-0.588119	0.109739	-0.5374	0.25016	-1.81859	3.01273e-05	-0.151601	0.630625	-1.05355	0.00129752	FBgn0032400	no	no
FBgn0139931	-0.421207	0.659961	-0.939361	0.320194	0.753485	0.479462	-0.302862	0.791384	0.988119	0.625234	0.169951	0.856725	-0.103533	0.928516	-0.295237	0.758091		no	no
FBgn0139938	1.29452	0.00199053	1.62311	0.000695773	0.701257	0.0893208	1.56362	0.00221115	0.370881	0.606459	0.526875	0.0757379	0.144176	0.681095	0.074142	0.840571		no	no
FBgn0139939	-0.0452295	0.923077	0.224801	0.607132	0.23459	0.638501	0.160994	0.747304	0.180917	0.883554	0.184643	0.571747	0.335984	0.320838	0.305406	0.325844	FBgn0032691	no	no
FBgn0139950	-0.198697	0.244993	0.0250721	0.908295	0.0907114	0.672436	-0.0426689	0.842843	-0.176518	0.85365	-0.323539	0.200494	-0.467716	0.112948	-0.176179	0.515232	FBgn0264894	no	no
FBgn0139954	11.7739	0.00623985	6.72288	0.239868	4.93396	0.578395	6.03174	0.395757	1.43343	0.865406	2.37071	0.270996	0.893987	0.739184	-0.411198	0.898139	FBgn0032505	no	no
FBgn0139968	-0.257847	0.82568	-1.06217	0.336035	0.804581	0.527856	0.182949	0.894007	0.114437	0.98268	-1.30834	0.119392	-1.3635	0.152219	-0.189419	0.857416	FBgn0032773	no	no
FBgn0139975	1.49393	0.000110295	1.21164	0.000415614	0.874768	0.00658291	1.01252	0.0031076	0.0371309	0.988141	0.1837	0.704493	-0.073004	0.904151	0.463228	0.292582	FBgn0086447	no	no
FBgn0139976	1.43495	8.42481e-05	2.09274	6.84873e-06	0.998248	0.00195686	1.29736	0.000578117	0.275386	0.823436	0.335735	0.348281	0.621114	0.124801	0.439577	0.213223	FBgn0086443	no	no
FBgn0139979	1.04198	0.000151383	0.6749	0.00220355	0.55926	0.0137598	0.387213	0.0561499	1.15276	0.0840912	0.306239	0.508098	0.793615	0.119572	1.15392	0.0146383	FBgn0000422	no	no
FBgn0140002	-0.267048	0.204503	0.101402	0.666782	0.0651518	0.818201	0.413611	0.0762007	0.179102	0.769869	0.0486455	0.830092	-0.0574306	0.821915	0.213013	0.284185	FBgn0020416	no	no
FBgn0140007	-1.27979	0.00135872	-1.10087	0.00423543	-0.941846	0.0199011	-0.518025	0.146319	-0.70537	0.364277	-1.12551	0.0128494	-0.984154	0.0542942	-0.621954	0.126597	FBgn0259735	no	no
FBgn0140009	-0.497935	0.258262	-0.289531	0.536473	-0.309844	0.562382	-0.162229	0.766294	0.188698	0.947779	0.00394931	0.995947	0.103225	0.881676	0.306641	0.589009		no	no
FBgn0140029	0.912239	0.0117758	0.920696	0.0137505	0.898639	0.0283658	0.709185	0.0631756	0.203153	0.759138	0.171039	0.456877	-0.0762985	0.787074	0.144219	0.546318	FBgn0031824	no	no
FBgn0140031	0.00780941	0.975252	0.109589	0.615202	0.0805047	0.756794	0.108783	0.648649	-0.0970731	0.9289	-0.312786	0.133439	-0.310293	0.184284	-0.638884	0.0062253	FBgn0031821	no	no
FBgn0140032	1.6624	0.000208011	1.3349	0.000961951	0.978681	0.0117289	0.932189	0.0127371	0.548733	0.0440051	0.711625	0.00214761	0.676009	0.00960421	0.412981	0.034553	FBgn0086357	no	no
FBgn0140039	-0.0758481	0.853097	0.294919	0.436332	0.690609	0.0958571	0.223267	0.603157	0.203358	0.865855	-0.102334	0.77022	-0.337552	0.320619	0.0472153	0.911852	FBgn0264990	no	no
FBgn0140040	0.119442	0.849593	0.325518	0.587543	-0.739435	0.274327	-0.546711	0.414326	0.0691804	0.988141	1.30797	0.0881695	-0.0623641	0.956257	2.5021	0.00422219		no	no
FBgn0140057	-0.827641	0.0561146	-1.07661	0.0214767	-1.31234	0.0163728	-1.28935	0.0154109	0.338803	0.875622	0.144682	0.818414	-0.24774	0.708414	-0.0299622	0.972039		no	no
FBgn0140058	-0.13367	0.781786	-0.855369	0.065363	-0.713384	0.15914	-0.917321	0.0646608	0.55056	0.606459	0.63209	0.145693	0.227374	0.659779	0.774507	0.0800966	FBgn0266450	no	no
FBgn0140068	0.48429	0.578502	1.06897	0.201752	0.464216	0.660633	0.318536	0.76347	1.51263	0.843118	-0.0667078	0.982831	4.2625	0.0837154	-0.316006	0.925861	FBgn0028516	no	no
FBgn0140085	-0.168729	0.356172	0.107582	0.582778	0.458891	0.0335732	-0.0390171	0.888439	-0.118636	0.942071	-0.331136	0.285265	0.064593	0.875118	0.0460011	0.913743	FBgn0028886	no	no
FBgn0140100	0.440068	0.302603	1.23808	0.00896085	0.69564	0.153749	1.19411	0.0182871	0.427277	0.880692	0.170284	0.837565	0.999275	0.207929	0.403405	0.609706	FBgn0032034	no	no
FBgn0140109	-0.532878	0.100275	-0.46077	0.163253	0.0851369	0.84636	-0.414863	0.249711	-0.277756	0.930158	-0.289881	0.667648	-0.0981814	0.907602	-0.181688	0.806533	FBgn0051823	no	no
FBgn0140126	-0.190327	0.551862	0.316637	0.314881	0.862142	0.0222304	-0.0816089	0.834257	-0.48127	0.727279	-0.923201	0.0534647	-1.05255	0.0671989	-1.61118	0.00309866	FBgn0261534	no	no
FBgn0140136	1.03123	0.000292065	1.11805	0.000221734	0.618508	0.015638	0.546271	0.0233655	-1.02177	0.651824	-1.08155	0.219279	-0.438702	0.663849	-0.52301	0.575758	FBgn0003255	no	no
FBgn0140140	0.207158	0.810407	-0.0712597	0.944358	0.831189	0.356149	0.562909	0.535339	0.0338154	0.98919	-0.505384	0.291285	-0.772061	0.151549	0.240318	0.643763	FBgn0054003	no	no
FBgn0140142	-1.60815	0.390903	3.34952	0.0154651	4.83442	0.00427159	-0.0732556	0.975092	-1.38618	0.727018	-2.67366	0.0621418	-3.52233	0.0572543	-1.03338	0.448276	FBgn0028544	no	no
FBgn0140148	1.23438	0.293899	-0.64838	0.631176	1.47485	0.271928	0.609435	0.672541	0.947351	0.716387	-0.54737	0.572012	-0.431913	0.690412	-0.0011833	1	FBgn0053307	no	no
FBgn0140153	-0.730216	0.000408829	-0.756617	0.000435634	-0.268938	0.126168	-0.291327	0.0860638	-0.0938959	0.961925	-0.562658	0.151801	-0.353618	0.418594	-1.0354	0.0154455	FBgn0045064	no	no
FBgn0140154	-0.212799	0.58553	0.215925	0.590756	-0.435581	0.320067	-0.251599	0.573075	-0.339497	0.941478	-0.566477	0.540736	1.53258	0.121043	-0.44791	0.646495	FBgn0004374	no	no
FBgn0140156	-0.304761	0.114732	-0.324282	0.104955	-0.262069	0.236778	-0.267209	0.210174	-0.192842	0.885436	-0.629113	0.0626127	-0.145458	0.713312	-0.275713	0.417933	FBgn0032850	no	no
FBgn0140170	0.0989591	0.28812	0.0135469	0.908614	0.0455933	0.699326	0.106495	0.301547	0.837492	0.00306392	0.728705	0.00278518	0.557503	0.0321618	0.311981	0.122749	FBgn0032075	no	no
FBgn0140177	0.0579318	0.932536	-0.694993	0.257872	-0.00931284	0.993421	-0.184414	0.80854	0.498973	0.875622	-0.236827	0.799996	-0.152196	0.889982	0.473862	0.591396	FBgn0031182	no	no
FBgn0140187	0.445877	0.552555	0.436323	0.574878	0.568832	0.517656	-0.372134	0.693699	0.180518	0.950207	0.253594	0.661607	0.244756	0.69781	0.0727726	0.921787	FBgn0051619	no	no
FBgn0140190	-0.196495	0.580286	-0.751366	0.0398065	-0.382395	0.336016	-0.247266	0.534444	-1.34637	0.741121	-0.472299	0.751286	-0.771956	0.62159	-1.25388	0.371073	FBgn0033271	no	no
FBgn0140197	-0.45161	0.64074	-0.577387	0.559627	-1.12023	0.328626	-1.06448	0.344254	-0.262525	0.956289	-1.87474	0.0533986	-1.07562	0.280978	-2.49496	0.01697	FBgn0032086	no	no
FBgn0140215	0.759194	0.0187222	0.949578	0.00698774	0.28301	0.44205	0.492615	0.149267	0.171663	0.937911	0.387564	0.373375	0.362441	0.443799	0.287458	0.528685	FBgn0031881	no	no
FBgn0140222	1.53531	0.00117092	1.64097	0.00107707	0.0946692	0.862704	1.10895	0.0172748	0.906019	0.794664	1.75115	0.0981045	2.35042	0.0682115	1.36015	0.205198	FBgn0040038	no	no
FBgn0140226	-0.561582	0.102202	-0.502391	0.151034	-0.547662	0.169001	-0.366107	0.34566	-0.255941	0.802959	-0.0759609	0.832651	0.0881569	0.827653	-0.233278	0.480643		no	no
FBgn0140234	0.247046	0.39401	1.10871	0.00176436	-0.0361838	0.929993	0.928699	0.00988826	-0.433551	0.93374	0.760148	0.442483	-1.54447	0.197798	-0.114981	0.932871		no	no
FBgn0140236	-0.300975	0.367454	0.474105	0.153112	0.0210213	0.964684	0.159556	0.692964	-1.75083	0.600879	0.0350845	0.982311	-3.1406	0.107752	0.161453	0.922534	FBgn0259683	no	no
FBgn0140241	0.126219	0.622135	0.444565	0.0798432	0.299339	0.281759	0.646983	0.0238913	-0.177511	0.78172	0.100205	0.650159	-0.497018	0.0489681	0.454229	0.030978	FBgn0011722	no	no
FBgn0140244	1.18825	0.246997	1.99761	0.0489079	2.6059	0.0241183	0.417929	0.770196	-0.817511	0.93713	-1.69343	0.432969	1.81355	0.393715	-1.05414	0.634445	FBgn0030170	no	no
FBgn0140245	-0.681403	0.402075	-0.918488	0.266967	0.396362	0.690995	0.0732264	0.94578	0.376709	0.885436	-1.21994	0.0704919	-0.92157	0.210021	-0.825436	0.211811	FBgn0259715	no	no
FBgn0140249	-0.693343	0.442925	-0.872754	0.34151	-0.144022	0.90697	-1.01119	0.327103	0.0492652	0.990268	-0.319991	0.733824	-0.0795199	0.945602	0.302297	0.756774	FBgn0031805	no	no
FBgn0140252	-0.203431	0.221779	-0.293567	0.0890342	-0.114057	0.574032	-0.195391	0.289983	0.0107181	0.990895	-0.0944142	0.680896	-0.0305123	0.916363	-0.124501	0.586598	FBgn0031801	no	no
FBgn0140254	-0.690178	0.0292616	-1.2432	0.00153852	-0.168914	0.657103	-0.483329	0.152491	0.325445	0.853515	0.112593	0.83459	-0.200175	0.724781	-0.616492	0.198378	FBgn0031800	no	no
FBgn0140287	-0.904432	0.337314	-1.27932	0.186247	0.412526	0.724865	-0.419006	0.71482	0.362655	0.9289	-0.880001	0.27814	-0.721133	0.418282	-0.695965	0.396885	FBgn0025595	no	no
FBgn0140302	0.144872	0.829647	-0.707131	0.26837	0.200434	0.80491	-0.337564	0.653823	0.195042	0.9289	-0.453651	0.297661	0.021123	0.974545	-0.423458	0.33107	FBgn0028940	no	no
FBgn0140309	-0.263306	0.258489	-0.317003	0.182331	-0.181888	0.519537	-0.219344	0.408081	-0.0128537	0.994492	-0.278852	0.442444	0.254007	0.516123	-0.162609	0.680998	FBgn0283467	no	no
FBgn0140312	1.04801	0.00029998	0.584927	0.0117607	0.50229	0.0422007	0.465714	0.0502402	0.0809245	0.960621	0.0364238	0.922268	0.109404	0.778261	0.0605685	0.882293	FBgn0031479	no	no
FBgn0140314	0.380196	0.00080977	0.426783	0.000551953	0.26301	0.0183561	0.266848	0.0147331	0.542715	0.2458	1.01146	0.00235649	0.245778	0.414538	1.17181	0.0006579	FBgn0051694	no	no
FBgn0140329	-0.0889258	0.737589	-0.414845	0.103623	-0.0438932	0.898658	-0.287843	0.297918	0.0803042	0.960621	0.13241	0.695721	-0.256756	0.455801	0.627019	0.0455704	FBgn0050048	no	no
FBgn0140331	-0.166728	0.480311	-0.117937	0.641815	0.482664	0.0691375	0.0821212	0.774726	-0.496682	0.613998	-0.32228	0.439548	-1.04191	0.04418	-0.602461	0.136493	FBgn0027600	no	no
FBgn0140333	1.52663	0.161484	1.34687	0.230396	2.21004	0.0760747	0.460466	0.760686	1.4327	0.865254	0.00808436	0.99797	4.68449	0.0867328	-0.636893	0.829746	FBgn0267727	no	no
FBgn0140347	-0.0958364	0.674341	1.29867	0.000105371	0.0609727	0.834838	0.928106	0.00232175	-0.0292024	0.988141	0.360296	0.317485	0.27551	0.492551	1.00855	0.00935006	FBgn0031484	no	no
FBgn0140352	0.491832	0.0332245	0.291413	0.203617	0.0640064	0.834972	0.31394	0.20715	-0.775834	0.619365	0.444461	0.490052	0.425315	0.542621	0.243717	0.732963	FBgn0032486	no	no
FBgn0140357	-0.00616625	0.988	-0.157562	0.639937	0.268025	0.458144	-0.0657679	0.86719	-0.503518	0.829763	-0.80104	0.23669	-1.22148	0.123185	-1.44959	0.0421791	FBgn0032494	no	no
FBgn0140358	-0.197901	0.431105	-0.366156	0.147644	-0.144135	0.638709	0.489549	0.0739743	-0.203423	0.759138	-0.728369	0.00518739	-0.521849	0.0572543	-1.99528	1.84231e-06	FBgn0032494	no	no
FBgn0140359	-0.0579053	0.8732	0.662759	0.0462973	0.0113763	0.981299	0.333864	0.345825	-0.941156	0.432523	-1.73861	0.00984979	-1.67329	0.0321618	-1.59434	0.0135103	FBgn0032495	no	no
FBgn0140360	0.0372423	0.957568	-0.777449	0.189389	0.0745287	0.926554	-0.0722818	0.924796	0.156597	0.969036	1.47536	0.0484041	0.137539	0.892453	1.68825	0.0255635	FBgn0051728	no	no
FBgn0140369	-1.64471	0.000340071	-0.419	0.211182	-1.73308	0.000871008	-0.395179	0.274544	-0.929594	0.166479	0.692062	0.0927859	-0.165957	0.740136	0.758935	0.0698679	FBgn0016076	no	no
FBgn0140377	1.58787	0.000124696	1.37624	0.000288222	0.637714	0.0415811	1.01153	0.00452678	0.179686	0.885436	0.686546	0.033684	0.525967	0.134407	0.621142	0.0495147	FBgn0032050	no	no
FBgn0140379	0.760518	0.274494	-0.587903	0.429952	1.01701	0.200127	-0.124618	0.893599	0.94556	0.425896	-0.554687	0.364165	-0.143664	0.852763	-1.01021	0.0980814	FBgn0026718	no	no
FBgn0140386	0.06653	0.9157	0.339053	0.55018	1.59715	0.0143299	-0.463162	0.473396	0.697024	0.829763	-0.797474	0.443848	0.112723	0.933167	-0.594631	0.581503		no	no
FBgn0140398	0.257125	0.0421987	0.332869	0.0150724	-0.327982	0.0302575	0.0486762	0.752817	0.399113	0.732137	0.692931	0.0799184	0.863187	0.0709583	0.564015	0.152839	FBgn0053116	no	no
FBgn0140402	0.294753	0.647347	0.41003	0.53007	0.406497	0.590225	-0.0986963	0.906011	-0.237363	0.85372	0.0370122	0.928661	-0.0320769	0.946271	0.793903	0.025455		no	no
FBgn0140405	-0.295036	0.0565148	0.274059	0.0843074	0.0429481	0.835021	0.0194509	0.923765	-0.481928	0.176027	-0.921866	0.00101646	-0.256714	0.282448	-0.774991	0.00226066	FBgn0032116	no	no
FBgn0140428	0.395356	0.062858	-0.100883	0.669956	0.38536	0.111484	0.269555	0.246464	-0.214665	0.849438	-0.651541	0.0408709	-0.0519203	0.900694	-0.687164	0.0312931	FBgn0264750	no	no
FBgn0140431	-0.178687	0.1983	-0.315435	0.0339734	0.197668	0.212741	-0.221344	0.149301	0.232914	0.796709	-0.584251	0.0451585	0.0846448	0.813919	-0.225299	0.436781	FBgn0264815	no	no
FBgn0140434	0.373756	0.0752095	0.38501	0.07662	0.250971	0.299015	0.00896235	0.976066	-0.212095	0.934448	-0.343651	0.501487	0.159676	0.798959	-0.505198	0.307529	FBgn0032377	no	no
FBgn0140456	-0.468291	0.000686166	-0.550693	0.000338795	-0.408855	0.00473563	-0.254575	0.0395902	-0.126761	0.751148	-0.199081	0.139496	-0.280033	0.0857698	-0.350674	0.0154455	FBgn0031815	no	no
FBgn0140457	0.649975	0.0023644	0.551485	0.00821396	0.268125	0.201678	0.496806	0.0221932	0.0912616	0.960951	0.481684	0.178551	0.467666	0.237944	0.277666	0.458204	FBgn0029174	no	no
FBgn0140480	-0.397768	0.102268	0.0256263	0.934097	-0.0903018	0.777923	-0.165495	0.564938	0.220797	0.960621	-0.00936933	0.993431	1.24706	0.172262	-0.187542	0.858566	FBgn0031872	no	no
FBgn0140488	-0.868821	0.0444295	-1.11098	0.0176309	-0.267381	0.606221	-0.990038	0.0438269	-0.552759	0.786065	-0.764433	0.23913	-0.468171	0.518264	-0.649834	0.319715	FBgn0031865	no	no
FBgn0140493	1.65772	0.0165056	0.923648	0.174792	0.13738	0.889314	-0.00238373	0.999071	-0.0903006	0.989304	-0.528529	0.709543	1.00431	0.470918	0.0753685	0.968336	FBgn0015376	no	no
FBgn0140494	0.0565334	0.959131	0.0864806	0.939777	0.767924	0.455537	0.375942	0.73136	0.622855	0.71661	0.107058	0.878257	-0.354172	0.613164	-0.00822202	0.99496	FBgn0051777	no	no
FBgn0140495	-0.561295	0.344537	-1.12436	0.0717502	-0.0783357	0.924868	-0.765424	0.24669	-0.0500384	0.988141	-1.27365	0.0380985	-0.480247	0.453971	-0.506634	0.390576	FBgn0051778	no	no
FBgn0140497	0.939838	0.0140052	0.465641	0.202391	0.728509	0.0789566	0.896163	0.0308223	0.327869	0.731545	0.325482	0.315708	0.271973	0.445268	0.608309	0.0627291		no	no
FBgn0140500	0.321569	0.75025	-0.224413	0.842815	1.549	0.144337	0.909022	0.384955	0.0499161	0.992137	-0.643017	0.562835	0.287579	0.831503	-0.372946	0.762072	FBgn0031560	no	no
FBgn0140501	-0.89855	0.454022	-1.44683	0.237861	-0.576483	0.698091	0.384404	0.788782	0.439352	0.93036	-1.33458	0.182688	-1.47698	0.190186	-0.592278	0.581503	FBgn0031558	no	no
FBgn0140504	0.421053	0.110023	-0.156627	0.587297	1.11144	0.00267078	0.00165037	0.997692	-0.38168	0.953548	0.153181	0.913537	-0.816484	0.54838	1.28867	0.271956	FBgn0031558	no	no
FBgn0140516	-0.725617	0.0102309	-0.882645	0.00429211	-0.604414	0.0496363	0.0982904	0.759404	0.0483706	0.986698	0.629976	0.151719	-0.405441	0.407701	0.424677	0.343081	FBgn0051954	no	no
FBgn0140517	1.06411	0.0277934	0.109896	0.84297	1.02156	0.0601739	0.680259	0.181564	0.0650401	0.980828	0.507812	0.235054	-0.214888	0.671493	0.413652	0.340033		no	no
FBgn0140518	-1.37517	0.000267865	-0.469215	0.0848096	-1.01691	0.00438553	-0.405269	0.159241	-0.634838	0.393781	0.304327	0.438552	-0.612731	0.151348	0.319508	0.413067	FBgn0014396	no	no
FBgn0140527	0.891712	0.000629178	1.07992	0.000247767	0.514876	0.0329892	1.10023	0.000701855	0.379715	0.550591	0.891838	0.00620786	0.526146	0.109823	1.15183	0.000955278	FBgn0063923	no	no
FBgn0140528	0.384314	0.00677613	0.390544	0.00796829	0.266521	0.0755037	0.473549	0.00555099	-0.0960704	0.919488	-0.0398342	0.857879	-0.162833	0.445373	0.152246	0.443552	FBgn0035112	no	no
FBgn0140529	0.953335	0.0584468	0.800599	0.11868	0.543098	0.359166	1.18405	0.0400992	-0.850961	0.874455	-0.194765	0.900813	-0.0107847	0.996951	2.93014	0.0179938		no	no
FBgn0140530	0.810117	0.0750039	0.475529	0.309762	0.0996899	0.878414	-0.668541	0.222979	0.248191	0.9769	0.533512	0.744689	-0.175333	0.934522	1.02417	0.489737	FBgn0031906	no	no
FBgn0140549	0.815521	0.042871	-0.413879	0.325757	1.25289	0.0125287	-0.0543729	0.921678	1.84803	0.00578262	1.62412	0.00391461	1.3681	0.0262471	2.56849	0.000122211	FBgn0069354	no	no
FBgn0140550	2.77163	0.108626	1.55855	0.433458	3.58539	0.0645476	-2.86175	0.443131	6.38688	0.0128947	6.06999	0.00543552	6.37775	0.0108168	7.2862	0.000872758	FBgn0260453	no	no
FBgn0140554	0.0871136	0.424946	-0.069318	0.549733	0.262694	0.0391898	-0.288305	0.0231386	0.0561499	0.961342	0.108536	0.662966	0.171698	0.502181	0.173644	0.464113	FBgn0051869	no	no
FBgn0140567	1.59897	0.110346	0.476401	0.68975	0.613998	0.650427	1.99835	0.0730159	-0.328861	0.947779	0.912387	0.315251	-0.633727	0.549694	1.57536	0.0828031		no	no
FBgn0140568	1.78881	0.0169955	1.24562	0.0909447	1.7409	0.0397763	1.94741	0.0213883	0.380528	0.865855	1.70329	0.00876815	-0.681881	0.297982	1.11002	0.058071		no	no
FBgn0140569	0.62668	0.00389249	0.276139	0.158199	0.59824	0.0133321	0.452087	0.0395902	0.369608	0.562639	1.24917	0.0006285	-0.192499	0.545365	1.31483	0.000322942		no	no
FBgn0140570	0.72804	0.505052	-0.365836	0.769031	1.54905	0.198599	0.352384	0.794244	-0.475205	0.831326	0.655271	0.303574	-1.35224	0.088639	0.96765	0.126597		no	no
FBgn0140583	-0.625531	0.123611	-0.461742	0.265726	-0.281635	0.569676	-0.462951	0.311139	0.0220928	0.988483	-0.135357	0.678978	0.0194848	0.96356	-0.114272	0.740107	FBgn0053509	no	no
FBgn0140585	0.38398	0.715364	-1.05011	0.323928	0.96136	0.404918	0.122533	0.926754	1.76928	0.471752	0.456777	0.727381	-0.116755	0.943187	0.0563229	0.976066	FBgn0053511	no	no
FBgn0140586	4.80761	4.02784e-06	2.26525	0.000625072	2.88178	0.000451403	3.13012	0.000322596	0.474084	0.206632	0.398991	0.0772825	0.622949	0.0321618	-1.06518	0.000357699		no	no
FBgn0140588	1.26291	0.0400479	0.506222	0.421368	1.3056	0.0630962	0.599271	0.377987	0.760113	0.731545	0.152422	0.859182	0.0897296	0.93184	0.448911	0.581449	FBgn0266369	no	no
FBgn0140600	-0.262273	0.613755	0.175462	0.750641	0.942359	0.0904235	-0.465214	0.420786	-0.953003	0.606459	-1.15531	0.130976	-2.2094	0.035493	-0.843335	0.267098	FBgn0031926	no	no
FBgn0140616	-1.07132	0.253563	-1.36473	0.158647	-0.161895	0.896776	-1.607	0.154629	-0.159463	0.931677	-0.195364	0.608187	-0.050695	0.918324	0.0978642	0.820736	FBgn0051690	no	no
FBgn0140617	-0.610249	0.00724859	-0.577432	0.0121898	-0.168557	0.495503	0.0829221	0.744322	-0.0156662	0.988141	-0.51057	0.0159535	-0.245586	0.254134	-0.851268	0.000629642	FBgn0031449	no	no
FBgn0140619	0.465813	0.00215434	0.416662	0.00555688	0.235467	0.115201	0.0431507	0.792301	0.343543	0.55094	0.324569	0.20202	0.346052	0.220868	0.20505	0.438058	FBgn0031452	no	no
FBgn0140623	-0.446396	0.0985413	-0.511105	0.0699733	-0.365428	0.238231	-0.266338	0.383446	-0.421718	0.731545	0.772831	0.0604005	-0.587023	0.203875	0.131232	0.787595	FBgn0031627	no	no
FBgn0140633	0.147953	0.451134	0.351769	0.0773498	-0.114508	0.635643	0.261593	0.217442	0.256593	0.899729	0.797994	0.0869166	0.551692	0.281381	0.269351	0.600073	FBgn0259982	no	no
FBgn0140645	0.10626	0.547377	-0.283715	0.105629	-0.236247	0.222052	0.304733	0.103299	0.649551	0.625234	1.23112	0.0291873	0.354053	0.557567	0.80478	0.131998		no	no
FBgn0140646	0.653271	0.000194447	0.421858	0.00328353	0.336583	0.0224763	0.371839	0.0121548	-0.0475619	0.977455	0.5231	0.0675969	0.291514	0.350316	0.665277	0.0248961	FBgn0028370	no	no
FBgn0140648	-0.487173	0.00131372	-0.538244	0.000977228	-0.581022	0.00152459	-0.73619	0.000557047	-0.50114	0.138975	-0.770492	0.002864	-0.754707	0.0102904	-0.726768	0.00296998	FBgn0004242	no	no
FBgn0140654	-0.341616	0.032458	-0.289509	0.0732395	0.0335933	0.874823	-0.257258	0.132391	-0.176226	0.865855	-0.51007	0.0609173	-0.365199	0.218176	-0.232234	0.397664	FBgn0031975	no	no
FBgn0140677	5.74834	1.73315e-06	5.96219	1.36998e-06	5.4003	4.38403e-06	0.72894	0.429727	0.192178	0.93713	0.587783	0.200352	-0.00810826	0.991985	0.0615858	0.924169	FBgn0000120	no	no
FBgn0140680	-1.40569	0.00966844	-0.344443	0.501503	0.62855	0.24576	-0.350329	0.533381	-1.3666	0.834166	-0.850221	0.669926	-1.09357	0.608701	-2.05299	0.286106	FBgn0032665	no	no
FBgn0140682	-0.217827	0.101165	-0.223064	0.104237	-0.0439901	0.803897	-0.131395	0.381016	-0.156895	0.578322	0.0432397	0.752288	-0.153361	0.250873	0.0641775	0.630651	FBgn0032666	no	no
FBgn0140684	-0.438182	0.0195782	-0.00921289	0.969205	0.157852	0.454384	-0.196879	0.324147	0.189011	0.955738	-0.209264	0.771315	1.0901	0.131227	-0.243718	0.739009	FBgn0000114	no	no
FBgn0140698	0.386917	0.351092	1.19035	0.00980607	0.287335	0.570534	0.706293	0.121224	0.240423	0.960621	-1.4558	0.156205	0.54523	0.613041	0.0840237	0.949353	FBgn0032856	no	no
FBgn0140707	-2.01923	0.0341353	-1.40686	0.11654	-0.589093	0.569393	-1.50894	0.139833	0.26975	0.966722	-1.5813	0.243902	0.326936	0.83303	-1.51321	0.261216	FBgn0261976	no	no
FBgn0140710	-0.0809974	0.625912	-0.0954222	0.576932	-0.205614	0.257122	-0.156041	0.381904	-0.132169	0.906425	-0.00874934	0.978142	0.063244	0.846621	0.018665	0.958429	FBgn0015905	no	no
FBgn0140716	0.352273	0.364272	0.566682	0.147235	0.311561	0.505409	0.0749791	0.883896	0.161453	0.960621	-1.01301	0.0961429	0.0927989	0.909726	-0.0501345	0.952201	FBgn0031306	no	no
FBgn0140724	-1.19429	0.0166651	-0.520183	0.26779	-1.32101	0.0250328	-0.983333	0.0650651	-0.395214	0.856206	-0.29126	0.64251	0.018546	0.984804	-0.7555	0.195736	FBgn0016920	no	no
FBgn0140726	0.240989	0.286625	-0.0395025	0.887263	0.174817	0.523782	-0.0308561	0.92005	-0.0323977	0.987467	-0.185124	0.571747	-0.045171	0.91622	0.321954	0.297254	FBgn0261963	no	no
FBgn0140729	0.334125	0.0776239	0.30109	0.120632	0.0777964	0.750857	0.254245	0.219416	0.0819736	0.953548	-0.00805457	0.980381	-0.0465739	0.893079	-0.294367	0.251844	FBgn0000318	no	no
FBgn0140739	0.609146	0.632563	2.72427	0.024816	4.83104	0.00264969	0.86544	0.545891	-1.04121	0.432523	-1.44933	0.0353248	-2.12654	0.0163052	-0.917332	0.158732	FBgn0031940	no	no
FBgn0140740	0.426831	0.675717	2.87061	0.00566896	4.56747	0.00101196	0.439337	0.722427	-1.4182	0.542893	-2.56249	0.0261969	-3.37241	0.0237594	-1.29486	0.212977	FBgn0014454	no	no
FBgn0140756	-1.06754	0.0804172	-0.83173	0.176216	1.15656	0.0871361	0.0865524	0.91281	-0.397604	0.867506	-0.676064	0.271472	-0.717414	0.286105	-0.630284	0.304865	FBgn0000442	no	no
FBgn0140766	-0.505163	0.0515557	-0.572911	0.0358174	-0.590851	0.0511522	-0.500938	0.08014	-0.12866	0.9289	0.161342	0.585458	-0.0317423	0.934522	0.457958	0.100974	FBgn0260933	no	no
FBgn0140767	4.47868	4.54887e-05	2.71166	0.00111469	1.79984	0.0258173	2.30602	0.00662432	2.98062	0.00184499	2.57825	0.00169329	3.99299	0.000143457	4.01166	4.96022e-05	FBgn0005660	no	no
FBgn0140768	1.08524	0.000959283	0.688426	0.0167219	0.589864	0.0537571	0.663026	0.0290986	0.195599	0.613998	0.305658	0.0566117	0.201254	0.2473	0.00310999	0.992378	FBgn0031260	no	no
FBgn0140778	-0.208552	0.104149	-0.171753	0.19108	-0.0184448	0.918635	-0.14019	0.328611	-0.0258912	0.988141	-0.138876	0.644178	-0.194603	0.532616	0.112371	0.721783	FBgn0031251	no	no
FBgn0140784	0.527704	0.380503	0.137698	0.848503	0.0389687	0.964684	0.415459	0.55891	0.701611	0.899729	2.05968	0.0785132	1.81308	0.169453	4.26493	0.00125292	FBgn0032692	no	no
FBgn0140794	1.12248	0.000794218	0.998112	0.00215245	0.585603	0.0578068	0.824919	0.0118555	0.150752	0.87197	0.549855	0.0283728	0.377376	0.159182	0.290815	0.223829	FBgn0025684	no	no
FBgn0140796	0.673497	0.002898	0.434436	0.0374261	0.43561	0.0578068	0.363686	0.0948921	-0.0472498	0.972546	0.0431953	0.880247	-0.142305	0.617233	-0.042707	0.897175	FBgn0031663	no	no
FBgn0140803	0.236713	0.0112774	0.462694	0.000253902	-0.00244823	0.98568	0.496834	0.000603505	0.269692	0.220396	0.385579	0.00842039	0.345521	0.036522	0.400578	0.0056255	FBgn0014906	no	no
FBgn0140815	0.419308	0.262382	0.374436	0.330876	0.542032	0.205221	0.410369	0.327864	1.14721	0.613998	0.762727	0.428095	0.606954	0.569834	-2.27425	0.0383355	FBgn0032373	no	no
FBgn0140822	0.212744	0.734541	-0.224933	0.736919	0.213955	0.782674	0.517051	0.439163	-0.153847	0.960965	-0.0876558	0.906616	0.170025	0.83303	-0.332045	0.63182	FBgn0051812	no	no
FBgn0140826	1.33145	0.117805	1.06948	0.220683	2.4098	0.0222532	1.436	0.128949	0.961273	0.729648	0.453655	0.657647	0.237732	0.8464	0.870009	0.358046	FBgn0025687	no	no
FBgn0140833	0.110494	0.79621	0.349692	0.385798	-0.176664	0.729396	0.136818	0.782462	-0.431328	0.772736	-0.593742	0.216137	-0.649636	0.223582	-1.34128	0.0121775	FBgn0262352	no	no
FBgn0140839	0.168076	0.75959	0.761592	0.128538	-0.445399	0.486464	0.510527	0.369568	1.29048	0.482818	1.60157	0.0680933	0.999927	0.301598	1.58637	0.0709309	FBgn0032478	no	no
FBgn0140848	0.32735	0.066546	0.337919	0.0672561	0.0731232	0.752739	0.0859291	0.694487	-0.0151836	0.990268	-0.228682	0.308229	0.0446696	0.880596	-0.44437	0.0516986	FBgn0051660	no	no
FBgn0140851	1.25492	0.000270657	0.489737	0.0554528	0.599024	0.0386151	0.615274	0.0295978	0.671154	0.0100696	0.225679	0.222523	0.49851	0.0355747	0.362043	0.0560739	FBgn0031645	no	no
FBgn0140853	-0.530999	0.33951	-1.36058	0.0281871	-0.489442	0.463276	-0.29412	0.660132	0.326491	0.922996	-0.36645	0.628081	0.23897	0.780979	-0.0426284	0.967053	FBgn0003430	no	no
FBgn0140858	0.795358	0.100594	-0.0617692	0.921641	0.452283	0.435582	0.228354	0.709979	-0.0700984	0.951999	-0.338942	0.106239	-0.0351942	0.902896	-0.578061	0.0114067	FBgn0032715	no	no
FBgn0140859	-1.30449	0.00432719	-0.984672	0.0239785	-0.746657	0.10485	-0.626347	0.15512	-0.127505	0.8757	-0.702289	0.00438944	-0.44206	0.0785785	-0.975954	0.000358166	FBgn0040992	no	no
FBgn0140864	0.000314336	0.999823	-0.355533	0.691063	-0.0272525	0.982503	-1.00249	0.299258	-1.28035	0.364277	-1.40315	0.0646773	-1.74777	0.0634648	-1.99165	0.0160864	FBgn0032707	no	no
FBgn0140865	-0.0510729	0.913255	-0.125007	0.786242	-0.431718	0.36384	-0.243165	0.617405	-0.436109	0.867506	0.188639	0.801031	-0.348177	0.659535	0.0140299	0.991325	FBgn0032668	no	no
FBgn0140866	-0.111498	0.764348	-0.225708	0.53759	-0.642826	0.109268	-0.286635	0.469884	-0.589024	0.731545	0.290689	0.637184	-0.515506	0.423561	0.221738	0.733395		no	no
FBgn0140880	0.281446	0.490853	-0.221646	0.615035	0.360507	0.443838	-0.623977	0.17066	0.47786	0.865855	-0.762257	0.307485	-0.467754	0.578922	-0.2095	0.812711	FBgn0261648	no	no
FBgn0140887	1.02767	0.000652286	0.565883	0.0243943	0.660695	0.0212664	0.353842	0.166952	0.346115	0.679388	0.256266	0.417993	0.105144	0.788005	-0.124363	0.724547	FBgn0032350	no	no
FBgn0140893	-0.307878	0.155601	-0.142615	0.54115	-0.417089	0.0985897	-0.0751412	0.783801	-0.3443	0.875622	-0.217937	0.727328	0.637414	0.293617	-0.139182	0.841032	FBgn0026148	no	no
FBgn0140903	-0.276873	0.420475	0.141182	0.70772	-0.0364281	0.940113	0.48677	0.186479	-0.213222	0.960621	0.0253651	0.980305	0.340111	0.721184	0.0490575	0.967406	FBgn0037802	no	no
FBgn0140915	-0.487163	0.0380751	-0.512299	0.0359951	-0.288706	0.271928	-0.387343	0.127769	0.0166996	0.988498	0.167055	0.476525	0.265213	0.283507	0.0497006	0.863368	FBgn0031835	no	no
FBgn0140922	-0.32975	0.349799	-0.468077	0.191106	0.0721109	0.881465	-0.686911	0.0836916	-0.0227426	0.988141	0.264861	0.375776	-0.132498	0.706079	0.365258	0.212773	FBgn0264443	no	no
FBgn0140923	-0.871182	0.376286	-1.46846	0.149824	0.0509591	0.9709	-0.263622	0.828684	0.0365563	0.992375	-1.41611	0.0869382	-1.76986	0.0794836	-1.40906	0.0905911	FBgn0014000	no	no
FBgn0140930	0.855149	0.0639877	0.667389	0.153774	1.45852	0.0122689	0.543559	0.29028	0.621024	0.780058	-0.66316	0.364179	-0.497338	0.53603	-0.654301	0.36895	FBgn0032820	no	no
FBgn0140950	-0.0771398	0.670071	0.192932	0.270276	0.193812	0.326259	-0.0553824	0.797417	-0.177494	0.885436	0.524189	0.0827313	0.00845086	0.987422	0.566869	0.0640882	FBgn0031473	no	no
FBgn0140954	0.341208	0.00253524	0.204981	0.046443	0.148251	0.181698	-0.104859	0.334834	0.620338	0.0886123	1.29896	0.000159188	0.539155	0.0672485	1.34423	9.40229e-05	FBgn0023407	no	no
FBgn0140963	-0.198579	0.562921	0.279645	0.414092	0.536169	0.153103	0.0455071	0.918572	-0.300526	0.708947	-1.30032	0.00056518	-0.443515	0.155478	-0.547891	0.0539264	FBgn0032785	no	no
FBgn0140964	0.253621	0.872054	-1.48196	0.327364	1.24697	0.438399	-0.155575	0.935123	1.78823	0.622391	0.774194	0.625558	0.757302	0.66062	0.593843	0.723141		no	no
FBgn0140976	-0.662066	0.00209094	-0.299953	0.110654	-0.152604	0.483762	-0.471294	0.0268188	-0.195969	0.753516	-1.14597	0.000152911	-0.207306	0.372963	-0.500256	0.0239165	FBgn0027844	no	no
FBgn0140980	-0.181412	0.502951	0.390358	0.140858	-0.0362519	0.921846	0.0665499	0.841835	0.324478	0.424659	1.09094	0.000152317	0.150754	0.50702	0.388292	0.0582208	FBgn0000153	no	no
FBgn0140981	0.0728099	0.764881	0.0969252	0.699999	0.0743401	0.803272	0.0185249	0.951024	0.0078059	0.995712	0.32408	0.298385	-0.0351477	0.934522	0.181009	0.594452	FBgn0031381	no	no
FBgn0140988	0.2209	0.0896436	0.206827	0.121816	-0.246681	0.100983	0.289289	0.0503425	0.155037	0.87197	0.349922	0.151719	0.11858	0.684245	0.239238	0.336434	FBgn0032873	no	no
FBgn0141000	0.0430979	0.771562	0.0017158	0.993674	0.174321	0.263275	0.196238	0.189543	0.112889	0.863451	-0.0250548	0.89924	-0.0936102	0.633723	-0.298915	0.0784903	FBgn0262782	no	no
FBgn0141007	-0.825032	0.253122	-0.195633	0.806074	-0.151831	0.875002	0.404756	0.619246	-0.252893	0.937911	-0.160955	0.819291	-0.734143	0.285843	-0.532108	0.40448	FBgn0051720	no	no
FBgn0141020	-0.138867	0.444167	-0.168643	0.358345	-0.149696	0.482541	0.126794	0.538688	-0.28645	0.885436	-0.448361	0.37202	-0.364703	0.507928	-1.09482	0.0344746	FBgn0032233	no	no
FBgn0141026	0.180526	0.332557	0.0415169	0.851589	0.0507228	0.84099	0.792442	0.00243631	0.33807	0.613998	0.156638	0.593601	0.230913	0.446948	0.0762282	0.820407	FBgn0250843	no	no
FBgn0141028	-0.183922	0.247487	-0.314315	0.0595174	-0.204464	0.262243	0.194054	0.268881	-0.0779421	0.90397	-0.287695	0.0529628	-0.259397	0.120768	-0.434747	0.0068094	FBgn0032234	no	no
FBgn0141046	0.631349	0.266764	-0.631026	0.292013	-0.610248	0.377164	-0.748861	0.260585	-0.213208	0.863489	-0.428409	0.176452	-0.402053	0.252627	-0.603195	0.0630298	FBgn0013771	no	no
FBgn0141047	-0.47597	0.00463501	-0.627477	0.00119259	-0.22703	0.183229	-0.217687	0.185875	-0.0568464	0.966722	-0.589347	0.0290682	-0.289283	0.30291	-0.659517	0.0160203	FBgn0013771	no	no
FBgn0141070	-0.191268	0.698871	-0.474045	0.326417	-0.152007	0.808216	-0.401268	0.463201	1.16853	0.937911	0.103137	0.979872	4.69719	0.132403	1.13868	0.733555	FBgn0040477	no	no
FBgn0141076	0.595488	0.274404	-0.0302996	0.96766	0.447253	0.500434	-0.240364	0.73661	1.89504	0.00152762	2.08966	0.000259829	1.26018	0.0188758	2.10807	0.000151721	FBgn0033855	no	no
FBgn0141078	-1.03149	0.0255503	-1.03514	0.0297519	-0.893702	0.0827586	-0.965979	0.0553367	-0.837072	0.651824	-0.637514	0.380312	-0.385964	0.642422	-0.671524	0.35068	FBgn0010414	no	no
FBgn0141083	0.656926	0.0557107	0.868003	0.0188477	0.382792	0.334346	0.251578	0.529131	0.204229	0.865583	0.0223205	0.955998	0.0784469	0.845378	-0.0403555	0.925861	FBgn0000037	no	no
FBgn0141108	-0.0765679	0.706202	0.100704	0.630624	-0.379218	0.0888338	0.0871269	0.711759	0.128519	0.953548	0.345115	0.405548	0.417715	0.34499	0.0202511	0.974263	FBgn0033060	no	no
FBgn0141111	7.70268	0.000109176	7.0474	0.000212609	7.09836	0.000541837	0	1	0.181694	0.970073	0.22715	0.826418	0.0896288	0.94345	0.420885	0.676498	FBgn0040502	no	no
FBgn0141118	0.146008	0.893559	-1.55527	0.135041	0.502679	0.668006	0.00325304	0.999069	0.581329	0.914437	-1.20363	0.324231	-0.985812	0.455947	-1.352	0.264215		no	no
FBgn0141127	1.17917	0.00520256	0.754916	0.0578646	0.801762	0.070433	0.553399	0.190738	0.12681	0.957333	0.166507	0.729975	-0.183435	0.726147	0.091683	0.870178	FBgn0259832	no	no
FBgn0141132	0.316608	0.169108	0.803289	0.00339982	0.665262	0.0199577	0.811068	0.0069066	0.354541	0.800957	0.701376	0.100863	-0.145221	0.796077	1.38292	0.00424106	FBgn0033809	no	no
FBgn0141135	-0.233699	0.640135	0.0118102	0.985607	-0.577349	0.302185	-0.658047	0.22581	-0.741368	0.849438	-1.23087	0.255661	0.788288	0.496734	-1.4517	0.18382	FBgn0005654	no	no
FBgn0141145	-0.152593	0.706555	0.054401	0.90969	0.355614	0.425626	-0.56345	0.189357	1.05391	0.545901	0.185548	0.83583	-0.272	0.786486	0.548804	0.50582	FBgn0034909	no	no
FBgn0141149	0.169691	0.764881	0.413943	0.445567	0.198157	0.773939	0.446025	0.455548	-0.226824	0.93374	-0.880733	0.0907058	-0.528794	0.351681	-1.08846	0.0433361	FBgn0033949	no	no
FBgn0141161	0.191775	0.641754	0.322398	0.430003	-0.201852	0.691161	0.371397	0.404005	-0.124039	0.937911	0.145146	0.66361	-0.291471	0.391471	-0.106369	0.768543	FBgn0050000	no	no
FBgn0141169	-0.469556	0.0397382	-1.21772	0.000251787	-0.107719	0.704906	-0.287526	0.245699	-0.314016	0.613016	0.27731	0.271481	-0.295717	0.285427	0.518676	0.0438291	FBgn0033443	no	no
FBgn0141177	0.788829	0.250129	1.56444	0.0291574	0.166122	0.866981	0.560375	0.489841	-0.878405	0.814263	-0.75154	0.514572	0.767878	0.528359	-0.623327	0.606223	FBgn0033890	no	no
FBgn0141178	-0.238635	0.0439402	-0.120101	0.316306	-0.136358	0.307627	0.0665407	0.631552	0.203729	0.875622	1.06467	0.0056242	0.511586	0.165855	1.23431	0.00160662	FBgn0033889	no	no
FBgn0141182	0.307388	0.383459	0.92566	0.0152043	-0.0630794	0.899272	0.611529	0.11357	-0.388419	0.853123	-0.794151	0.157265	-0.823838	0.191348	-0.573707	0.309235	FBgn0004580	no	no
FBgn0141186	-1.23658	7.63808e-06	-0.989013	5.14286e-05	-0.879512	0.000269853	-0.424434	0.0126808	-0.0968547	0.955349	-0.094756	0.794964	-0.229407	0.525311	-0.337443	0.29492	FBgn0013733	no	no
FBgn0141189	-0.397464	0.698871	-1.37271	0.176063	0.119201	0.930421	0.977853	0.364377	-0.60359	0.715429	-0.395126	0.502119	-1.15656	0.0915037	-0.899015	0.116124	FBgn0003067	no	no
FBgn0141197	-1.02417	0.000302038	-0.876197	0.00100156	-0.502816	0.0373102	-0.133301	0.575267	-0.0490925	0.975072	-0.425767	0.124961	-0.252477	0.414533	-0.276865	0.325844	FBgn0034443	no	no
FBgn0141210	-0.448301	0.0352762	-1.44329	5.73561e-05	-0.510867	0.0386377	-0.903356	0.00242715	0.0319679	0.982116	-0.409032	0.0676592	0.332722	0.176217	-0.0620221	0.818286	FBgn0035094	no	no
FBgn0141261	0.0246315	0.845712	0.0161123	0.909862	-0.0320414	0.832568	-0.207754	0.0941904	0.253592	0.707575	0.328601	0.156205	0.324844	0.210021	1.10904	0.000323095	FBgn0034644	no	no
FBgn0141265	1.64494	0.00459559	1.80488	0.00341281	0.934128	0.123924	0.870941	0.137587	-0.334718	0.956366	-0.528724	0.669926	1.51999	0.217926	-0.882411	0.457832	FBgn0005655	no	no
FBgn0141304	-0.916858	0.000515673	-0.621001	0.00655416	-0.146782	0.540788	-0.408796	0.0660396	-0.0480946	0.981949	-0.157883	0.663306	-0.47684	0.197559	-0.365749	0.272788	FBgn0260499	no	no
FBgn0141323	-1.15623	0.000574545	-1.14431	0.000788525	-0.594672	0.0464704	-0.874233	0.0078007	-0.058127	0.988141	-1.01625	0.172461	-0.169664	0.860976	-0.701359	0.349277	FBgn0050104	no	no
FBgn0141326	-0.176359	0.0836558	-0.408283	0.00151292	-0.0724686	0.556327	-0.124475	0.267426	-0.113532	0.947779	-0.167706	0.62614	-0.202658	0.578201	-1.19319	0.00166193	FBgn0034229	no	no
FBgn0141347	-0.907849	0.376838	-2.11301	0.0585652	-0.238373	0.864073	-1.05261	0.36143	0.275365	0.937911	-1.03876	0.131352	-1.18108	0.134936	-0.808441	0.240633	FBgn0034200	no	no
FBgn0141359	1.07795	1.39604e-05	0.362607	0.0132127	-0.00280816	0.989679	0.281734	0.0561499	0.308941	0.311309	0.0269872	0.891039	0.986484	0.000150825	0.0656401	0.734436	FBgn0265487	no	no
FBgn0141361	5.19414	0.146383	0	1	7.23433	0.0473321	5.45784	0.166952	8.14029	0.00751219	6.88374	0.00599918	0	1	0	1	FBgn0053530	no	no
FBgn0141363	-0.196197	0.456246	-0.475517	0.0773094	-0.251219	0.408383	-0.459141	0.110121	0.11258	0.933201	-0.432581	0.0880496	0.0827441	0.798959	-0.144499	0.602475	FBgn0040491	no	no
FBgn0141370	0.3186	0.278998	-0.274207	0.370865	0.410187	0.221612	-0.907139	0.0150479	-0.581855	0.651824	-1.35145	0.014668	-0.881855	0.125523	-1.45249	0.0091844	FBgn0000633	no	no
FBgn0141386	-0.314931	0.163031	0.00821561	0.978979	-0.324513	0.213348	-0.0284934	0.924797	-0.373058	0.829763	-0.0150774	0.980696	0.245908	0.667933	-0.0995752	0.876243	FBgn0259985	no	no
FBgn0141389	0.00342004	0.995269	-0.969613	0.0290008	-0.628179	0.183786	-0.543324	0.235225	0.139597	0.956289	-0.347243	0.47969	-0.0442469	0.946171	-0.459075	0.336434	FBgn0033397	no	no
FBgn0141404	0.2623	0.0383677	0.109122	0.397945	0.332761	0.0269176	0.218288	0.111041	0.0234249	0.981444	-0.25708	0.106239	-0.0909638	0.624909	-0.553815	0.00267584	FBgn0034517	no	no
FBgn0141406	-1.11354	0.181458	-1.84823	0.0436659	0.0509186	0.964874	-0.01898	0.987399	-0.368135	0.826577	-0.925886	0.0587949	-1.29368	0.0374406	-1.15091	0.0239165	FBgn0050148	no	no
FBgn0141413	0.361979	0.761348	-2.08306	0.0996431	0.0673751	0.96631	-0.476456	0.73661	0.0933019	0.990268	-0.337746	0.832268	-2.17637	0.197798	-1.0605	0.478962	FBgn0023541	no	no
FBgn0141414	1.42512	4.4625e-05	1.16644	0.000159014	0.337945	0.144904	0.598866	0.0148818	0.180121	0.899729	0.462404	0.155799	0.225133	0.545365	0.462599	0.158732	FBgn0003062	no	no
FBgn0141417	-0.291655	0.0167792	-0.282334	0.0238025	-0.192853	0.145156	0.234577	0.068123	-0.0985629	0.87197	-0.294257	0.0627916	-0.315865	0.0899119	-0.30096	0.0582208	FBgn0032222	no	no
FBgn0141419	0.189731	0.557321	0.547801	0.0865902	-0.0667792	0.878681	-0.16351	0.670995	-0.523716	0.867506	-0.675876	0.424252	0.318529	0.743795	-0.518936	0.554927	FBgn0011659	no	no
FBgn0141428	0.154578	0.443034	-0.0556737	0.809108	0.00131525	0.997025	0.425091	0.0559427	-0.0925256	0.964613	-0.0977123	0.829501	-0.18903	0.688205	-0.156347	0.732729	FBgn0032193	no	no
FBgn0141433	-1.19804	0.00318642	-0.0778558	0.850721	-0.27692	0.507495	-0.294255	0.460179	-0.139511	0.954225	-0.383368	0.414129	-0.439053	0.386425	0.0961034	0.869544	FBgn0015034	no	no
FBgn0141434	0.729832	0.0172481	0.289349	0.333601	0.359734	0.277385	0.380589	0.232648	0.663407	0.0597406	0.697534	0.00919879	0.737283	0.0188758	0.58488	0.0207514	FBgn0002569	no	no
FBgn0141435	0.991014	0.518683	-1.70499	0.318991	-0.327142	0.879611	0.122652	0.952194	-3.07417	0.455941	-0.273459	0.894443	-3.66683	0.129004	-4.57697	0.0490399	FBgn0033294	no	no
FBgn0141436	0.245061	0.104355	-0.171352	0.270149	-0.0203286	0.924128	0.174203	0.29889	-0.223784	0.731545	-0.448517	0.0486935	-0.383414	0.128058	-0.270137	0.220697	FBgn0050359	no	no
FBgn0141440	-0.762948	0.00724859	-0.460776	0.0833362	-0.283516	0.339175	-0.328813	0.248343	-0.589867	0.814263	-0.870874	0.245679	0.289407	0.746145	-0.76405	0.310039	FBgn0013773	no	no
FBgn0141450	-0.434222	0.233915	-1.0015	0.0144716	-0.228256	0.611995	-0.370788	0.367715	-0.583424	0.552369	0.133061	0.786948	-0.626177	0.197087	0.289474	0.527863	FBgn0029082	no	no
FBgn0141455	-0.914139	0.0308901	-0.0923249	0.847046	-0.898515	0.0628343	-0.378409	0.412106	-0.609402	0.867506	0.408573	0.683264	0.537993	0.609513	-0.561189	0.582313	FBgn0033994	no	no
FBgn0141460	0.310846	0.0838025	0.316191	0.0887738	0.0460008	0.85273	0.579604	0.0100844	0.234197	0.867951	0.78127	0.0392358	-0.00380129	0.995686	1.34255	0.00182606	FBgn0033945	no	no
FBgn0141461	-0.0310243	0.908754	0.192937	0.422945	-0.0836007	0.784201	0.0992857	0.730653	0.0720104	0.954225	0.454921	0.0546526	0.140698	0.602385	1.24058	0.000122211	FBgn0003742	no	no
FBgn0141465	0.876117	0.00626169	1.35421	0.000607841	0.569482	0.0918196	1.47616	0.00114585	0.136362	0.937911	0.52714	0.117111	-0.0860645	0.847398	1.47339	0.000609782	FBgn0033942	no	no
FBgn0141494	-0.846833	0.369738	-0.651083	0.50398	0.949477	0.328626	0.264567	0.81354	-0.440218	0.867506	-0.908421	0.19124	-0.711489	0.349795	-0.579952	0.411803		no	no
FBgn0141516	-0.635791	0.000603369	-0.154163	0.29199	-0.606469	0.00253371	-0.0264256	0.886186	-0.331585	0.759097	0.478351	0.180895	0.00740516	0.990453	0.70882	0.0539264	FBgn0034501	no	no
FBgn0141518	-1.63466	0.0162799	-1.65936	0.0181682	0.229681	0.773939	-0.38727	0.596841	0.0634681	0.984683	-1.18378	0.0257822	-0.431972	0.428434	-0.86614	0.0836916	FBgn0034499	no	no
FBgn0141528	0.902919	0.00825537	1.01173	0.00546927	0.480486	0.184739	0.834593	0.0245837	0.181666	0.937911	0.573189	0.199229	0.430951	0.386768	0.192275	0.708812	FBgn0029079	no	no
FBgn0141532	1.51085	0.0159949	0.815748	0.182102	1.31455	0.0593597	0.801306	0.232495	0.316423	0.93713	0.499984	0.521753	0.543047	0.518264	0.644323	0.400594	FBgn0050109	no	no
FBgn0141536	-0.81866	0.000183599	0.142977	0.34365	-0.521532	0.00653456	-0.241473	0.134234	-1.07075	0.00300498	-1.26334	0.000333749	-0.292632	0.291383	-0.736324	0.00829644	FBgn0267792	no	no
FBgn0141559	-1.47995	0.143566	-1.87735	0.0815506	-0.744852	0.530603	-0.794994	0.489496	-0.0281796	0.995712	-1.81862	0.075459	-1.07284	0.320877	-1.81375	0.0774304	FBgn0050281	no	no
FBgn0141561	-0.264684	0.490707	-0.0597317	0.8982	0.421825	0.322631	0.124239	0.79086	-0.112381	0.948351	-0.456206	0.154059	-0.329814	0.351681	-0.373405	0.246376	FBgn0029147	no	no
FBgn0141564	-0.611701	0.000633504	-0.0675104	0.660143	-0.567725	0.00312573	-0.700087	0.00116316	-0.379658	0.712285	-0.471298	0.181148	0.0249465	0.960637	-0.377489	0.287658	FBgn0000008	no	no
FBgn0141566	0.0194787	0.938508	-0.315044	0.152649	-0.331767	0.181209	-0.0192896	0.947421	-0.204185	0.780058	-1.05707	0.00063748	-0.482205	0.0856266	-0.959586	0.00092243	FBgn0033451	no	no
FBgn0141567	-0.624456	0.0761668	-0.717208	0.0524613	-0.698986	0.0869965	-0.223852	0.588585	-0.529675	0.34766	-1.22812	0.00137471	-0.80987	0.0355747	-1.17227	0.00133804	FBgn0033451	no	no
FBgn0141581	-0.50915	0.0753427	-0.747078	0.0173317	-0.557856	0.0912245	-0.572402	0.0739743	-0.528717	0.793207	-1.01398	0.108586	-1.00548	0.159985	-1.19544	0.0650784		no	no
FBgn0141610	-0.363173	0.569844	-0.263685	0.701647	0.068938	0.936406	0.149243	0.846674	0.0589922	0.987779	-0.698663	0.222097	-0.725167	0.252578	-0.363005	0.554329		no	no
FBgn0141613	-0.322698	0.0729071	0.20769	0.255824	0.451576	0.0340207	0.378995	0.0580941	-0.0624499	0.984683	-0.0560149	0.925169	-1.01532	0.088639	0.304886	0.566915	FBgn0013348	no	no
FBgn0141615	0.645997	0.00455687	-0.204882	0.332615	-0.0606662	0.82653	-0.142168	0.555899	0.0613962	0.970758	-0.275304	0.382078	-0.0681818	0.86863	-0.163223	0.630651	FBgn0259247	no	no
FBgn0141656	0.748763	0.00902603	0.233393	0.398025	0.0999726	0.776439	0.0882186	0.793358	0.0977221	0.974595	0.75745	0.160957	0.240271	0.71392	0.991661	0.0718239	FBgn0034422	no	no
FBgn0141658	2.64063	0.000222138	2.65475	0.000247767	1.98852	0.00350387	2.12996	0.00243347	0.168323	0.957333	0.296134	0.63474	0.650505	0.298246	-0.0672808	0.932871	FBgn0004003	no	no
FBgn0141664	0.124181	0.890766	0.69864	0.368622	1.28642	0.134489	0.826932	0.331875	-0.966541	0.741121	-2.00989	0.0591327	-1.04721	0.342566	-1.13605	0.259143	FBgn0024189	no	no
FBgn0141675	0.179057	0.73711	0.299092	0.57762	0.509303	0.376302	0.444819	0.428226	0.109534	0.960951	0.661603	0.119384	-0.50671	0.280799	1.19781	0.0105323	FBgn0033353	no	no
FBgn0141689	0.0798226	0.595287	0.0591164	0.716445	-0.0259122	0.896748	-0.06539	0.711989	0.153418	0.731545	0.329933	0.0351861	0.26009	0.12894	0.154233	0.30678	FBgn0033698	no	no
FBgn0141691	1.24385	0.00333585	0.974735	0.0167018	0.527789	0.219269	1.0268	0.0210133	-0.0279964	0.990766	0.450828	0.414129	0.410749	0.495914	0.0232373	0.977713	FBgn0000426	no	no
FBgn0141692	-0.168612	0.0460687	-0.180927	0.0402994	-0.111053	0.241255	-0.11657	0.201139	0.140678	0.791039	0.139563	0.414265	0.0385211	0.860976	0.0226743	0.922011	FBgn0264962	no	no
FBgn0141716	-0.00170286	0.996037	0.0252255	0.93449	-0.0377341	0.911175	-0.342954	0.200176	-0.333558	0.881366	-0.480694	0.410923	-0.676942	0.280799	0.292324	0.635737	FBgn0034729	no	no
FBgn0141722	-0.174858	0.524436	0.101998	0.731825	0.0922637	0.79148	0.141508	0.655874	0.185716	0.946096	0.966383	0.0534347	1.06052	0.0719173	1.19913	0.0200985		no	no
FBgn0141731	0.960285	0.0395069	1.23021	0.0141465	0.484321	0.375977	-0.503468	0.37447	0.778306	0.717792	0.463163	0.556628	0.298471	0.74514	0.0684213	0.949108	FBgn0001263	no	no
FBgn0141737	0.552626	0.368399	-0.614791	0.355502	0.590718	0.416187	0.82993	0.21908	2.88836	0.158154	2.48835	0.0608157	2.21905	0.139534	4.85057	0.00120512	FBgn0033190	no	no
FBgn0141738	1.04455	8.42481e-05	0.809545	0.000420578	0.114458	0.572173	0.57764	0.0069066	0.350446	0.735187	0.806939	0.0288061	0.472208	0.223582	0.783097	0.031235	FBgn0033485	no	no
FBgn0141744	-1.00178	0.152448	-0.813207	0.252817	-0.294174	0.74132	-0.91592	0.247235	-0.857851	0.495634	-0.854733	0.14858	-1.15055	0.104011	-0.510261	0.399041		no	no
FBgn0141753	0.786309	0.117259	0.765729	0.136388	-0.113656	0.874407	0.206034	0.748123	0.187669	0.852647	0.388465	0.145545	0.493111	0.113823	0.239956	0.382882	FBgn0034614	no	no
FBgn0141760	0.0277996	0.917547	0.02904	0.920493	-0.349122	0.187271	-0.127784	0.644077	0.709839	0.165682	0.492781	0.117538	1.13628	0.00950903	0.274173	0.400395	FBgn0034861	no	no
FBgn0141764	0.128256	0.579545	0.11597	0.634831	-0.100142	0.726809	-0.0656738	0.81581	0.38714	0.741121	0.733527	0.0705477	0.750122	0.110655	1.01991	0.0171478	FBgn0034853	no	no
FBgn0141775	0.383464	0.0237221	0.295575	0.0808934	0.036384	0.871878	0.18505	0.311044	-0.0394471	0.985663	0.00877321	0.983338	-0.0905022	0.8297	-0.0308984	0.946542	FBgn0034879	no	no
FBgn0141778	0.538201	0.00339722	1.11769	5.65181e-05	0.687403	0.00247439	0.950399	0.000557047	0.266295	0.731545	0.470499	0.0729821	0.121545	0.694741	0.814491	0.00529089	FBgn0034709	no	no
FBgn0141793	0.366115	0.596448	-1.25569	0.0784407	1.48993	0.0549706	-0.675479	0.377316	-0.318	0.957333	-1.22747	0.286819	-1.57236	0.219733	-1.46738	0.204408	FBgn0050042	no	no
FBgn0141797	-0.744778	0.00575816	-0.476656	0.0603614	0.537829	0.0559148	-0.310288	0.245061	-0.743463	0.490508	-1.65769	0.00602377	-1.66625	0.0152133	-1.96756	0.00157087	FBgn0033728	no	no
FBgn0141809	1.48702	0.0159949	1.37082	0.0283901	1.55901	0.0275925	1.00708	0.119457	-0.047397	0.994269	-1.17296	0.338211	0.76572	0.565457	0.677548	0.59662	FBgn0034140	no	no
FBgn0141811	0.586611	0.143792	0.0810735	0.870019	0.148057	0.784201	0.34186	0.467837	-0.171921	0.960621	0.315201	0.661882	0.0235253	0.983303	0.597436	0.368317	FBgn0034622	no	no
FBgn0141814	0.0125438	0.922931	-0.179279	0.116839	-0.173391	0.173226	-0.226108	0.0690677	0.117658	0.952076	-0.624307	0.0821857	-0.297897	0.450819	-0.860651	0.0231558	FBgn0034629	no	no
FBgn0141830	-0.26333	0.84971	-1.15541	0.378488	0.204264	0.905819	-0.324189	0.836958	0.389707	0.945448	-0.252254	0.832268	-0.762321	0.520749	0.162887	0.909494	FBgn0033913	no	no
FBgn0141833	-0.0958023	0.8732	-0.0365281	0.957533	-0.771736	0.222052	-1.0401	0.0998045	0.0302139	0.995712	1.04354	0.274074	0.761637	0.478261	0.689765	0.496479	FBgn0039916	no	no
FBgn0141851	0.359177	0.0116659	0.676937	0.000338795	0.158701	0.299176	0.696712	0.000951639	0.0335862	0.984683	0.448796	0.0865534	-0.169535	0.574448	0.360038	0.169677	FBgn0034275	no	no
FBgn0141860	0.343906	0.379192	0.14695	0.738791	0.12513	0.811918	-0.268208	0.569339	1.55085	0.0511247	1.46338	0.0144101	1.28854	0.0579634	1.52774	0.0103826	FBgn0034281	no	no
FBgn0141862	-0.675517	0.149387	-0.175159	0.739852	0.801225	0.131297	-0.165471	0.77798	-1.23784	0.366095	-1.48557	0.0480901	-1.30562	0.117838	-0.794243	0.264969	FBgn0033753	no	no
FBgn0141866	-0.0488237	0.797692	-0.0308075	0.886104	-0.0810251	0.715509	0.0071323	0.976703	-0.0702338	0.937911	-0.295392	0.0849692	-0.0621202	0.772117	-0.462387	0.0122949	FBgn0010435	no	no
FBgn0141867	0.708708	0.439676	-1.55247	0.117388	1.35121	0.188179	-0.44768	0.69526	0.445504	0.921835	-1.25511	0.179213	-0.991587	0.33364	-1.05511	0.25828	FBgn0035090	no	no
FBgn0141868	1.18302	0.00697742	2.09426	0.000308738	0.789186	0.0870167	1.14527	0.0171059	0.394774	0.741121	0.144722	0.755975	0.40227	0.377416	1.91345	0.000415815	FBgn0035089	no	no
FBgn0141879	-2.09724	0.0277546	-1.71851	0.0657842	0.144208	0.902949	-1.11461	0.254316	0.245177	0.951999	0.338849	0.675262	0.224786	0.812137	0.58135	0.443905	FBgn0034053	no	no
FBgn0141883	-1.12072	0.0802617	-1.15357	0.0816696	-0.946974	0.195506	-0.0665189	0.936872	-0.537047	0.741121	-0.544973	0.32875	0.453043	0.449542	-0.226899	0.716489	FBgn0034063	no	no
FBgn0141892	0.590602	0.00911481	0.55082	0.0163733	-0.0470536	0.871296	0.15373	0.527626	-0.588549	0.656764	-1.50231	0.0095412	0.0529312	0.939194	-0.805553	0.11495	FBgn0034076	no	no
FBgn0141898	-1.34539	0.226029	-3.72199	0.0120494	-0.344824	0.808851	-1.65047	0.198851	0.341518	0.93713	-1.22321	0.160479	-0.324484	0.752518	-1.04751	0.227078	FBgn0033459	no	no
FBgn0141903	1.39193	0.0275572	-0.170078	0.825341	0.396202	0.621564	0.101477	0.90995	1.18464	0.187293	-0.156272	0.807897	1.81068	0.0139611	1.24243	0.0288736		no	no
FBgn0141918	-0.0627154	0.779062	-0.774492	0.00231431	0.621115	0.0149889	-0.0316668	0.90803	0.0512471	0.990268	-2.32519	0.0242571	0.00556403	0.996951	0.441745	0.627389	FBgn0052625	no	no
FBgn0141927	0.906548	0.0785025	1.00309	0.0610832	0.527441	0.389396	0.139834	0.837453	0.119294	0.985663	0.946952	0.331502	0.0185936	0.991719	0.342784	0.767602	FBgn0035031	no	no
FBgn0141939	0.305504	0.350271	0.404655	0.221328	0.439764	0.236778	0.274189	0.465266	0.186971	0.938582	0.655007	0.15756	0.4098	0.429457	0.653847	0.161045	FBgn0033195	no	no
FBgn0141951	-1.10821	0.0025995	-0.542408	0.0942028	-0.195219	0.612043	-0.227086	0.529207	-0.484218	0.822327	-1.44741	0.0293495	-0.782575	0.252578	-1.22149	0.0560739	FBgn0034605	no	no
FBgn0141953	-1.70172	0.0177123	-1.4401	0.0434949	-0.695817	0.363626	-1.0689	0.14699	0.456563	0.894417	-0.414119	0.64282	-0.580651	0.530592	-0.562675	0.518707	FBgn0027073	no	no
FBgn0141960	-0.446	0.0344123	-0.465318	0.0334808	-0.677992	0.0105102	-0.295521	0.191664	-0.117106	0.953548	-0.474371	0.192162	-0.192822	0.653759	-0.12771	0.765878		no	no
FBgn0141962	-0.0229571	0.991644	1.60138	0.267285	3.11774	0.0518845	0.0149216	0.996102	-2.17987	0.347193	-3.18134	0.0217494	-4.54369	0.0163052	-1.39835	0.239604	FBgn0034391	no	no
FBgn0141963	-0.882244	0.15259	-0.631238	0.313377	0.934133	0.165008	-0.823967	0.239481	2.81885	0.783511	0.97411	0.810873	6.82964	0.0956753	0.262355	0.962485	FBgn0000405	no	no
FBgn0141966	-0.343714	0.498746	-0.0744167	0.903381	0.0228475	0.975075	-0.484209	0.397203	-0.418475	0.835531	-0.139027	0.830746	-0.264032	0.696376	0.313654	0.611825	FBgn0259145	no	no
FBgn0141977	-0.153258	0.319686	-0.158697	0.313769	-0.367742	0.0431533	-0.223408	0.186601	-0.168459	0.659052	-0.315393	0.0375	-0.428028	0.0241142	-0.462661	0.00466579	FBgn0034756	no	no
FBgn0141986	-0.0960434	0.587044	0.148918	0.396479	-0.012906	0.957935	0.146083	0.450365	0.216275	0.87197	0.264147	0.459165	0.0993661	0.822159	0.114576	0.778992	FBgn0028424	no	no
FBgn0141988	-0.765917	0.36821	-1.28044	0.14916	-0.628527	0.545643	-0.570119	0.57576	0.764003	0.806653	-0.0912975	0.940661	1.08209	0.298202	0.299747	0.798302	FBgn0034523	no	no
FBgn0141990	0.945127	0.00146272	1.34471	0.000229311	0.293313	0.300221	0.79784	0.00992913	0.179165	0.741121	0.462678	0.0197409	0.38151	0.087428	0.242861	0.193978	FBgn0034521	no	no
FBgn0142005	-0.929409	0.109949	0.0933723	0.893984	-0.0444949	0.956567	-0.358752	0.599949	-1.54773	0.447755	-2.67654	0.0196081	-2.81654	0.0411894	-1.88474	0.0651302	FBgn0034030	no	no
FBgn0142014	-0.15727	0.742127	-0.31462	0.507042	-0.380906	0.478214	0.078727	0.892334	0.307915	0.957333	1.43327	0.173107	1.8447	0.128058	0.879192	0.421455	FBgn0034299	no	no
FBgn0142017	4.0468	0.00369813	1.36569	0.290127	2.28214	0.108292	0.512084	0.762759	-2.07346	0.487775	-0.601249	0.681844	-1.89832	0.219873	-2.80427	0.0603007	FBgn0034295	no	no
FBgn0142026	-1.25261	0.195618	-1.12582	0.252794	0.129632	0.921255	-0.414563	0.723571	0.492749	0.699537	0.486288	0.278697	-0.282202	0.586913	-0.596546	0.189734	FBgn0283437	no	no
FBgn0142031	1.01779	0.00427907	0.256908	0.443654	0.15365	0.709952	0.36632	0.306381	0.147127	0.957333	0.270634	0.62733	-0.156695	0.813634	-0.216211	0.715664	FBgn0033085	no	no
FBgn0142035	0.452025	0.0722595	0.42288	0.100677	0.0216582	0.953864	0.209039	0.471852	-0.270442	0.960621	0.291651	0.794586	0.773147	0.478522	0.755393	0.456604	FBgn0033092	no	no
FBgn0142038	-1.08269	0.000944596	-0.183414	0.507871	-0.55746	0.0646317	-0.818854	0.0114531	-0.0591586	0.974595	-0.55819	0.0899567	0.190232	0.618525	0.176047	0.626579	FBgn0028579	no	no
FBgn0142069	0.797823	0.061263	0.412635	0.34599	0.0854946	0.88752	-0.0243103	0.967664	-0.250361	0.858309	0.363741	0.32403	-0.407679	0.313832	0.167022	0.68654		no	no
FBgn0142079	0.475331	0.575221	-0.288769	0.765111	-0.498019	0.656915	0.300342	0.776486	0.215562	0.944255	0.930917	0.0938149	0.544766	0.381071	0.709554	0.2054	FBgn0033541	no	no
FBgn0142081	-0.143034	0.782551	0.188541	0.72174	0.254832	0.666866	-0.27161	0.636492	-1.10057	0.450879	-0.540162	0.455812	-1.17147	0.146604	-0.513734	0.481445		no	no
FBgn0142089	-0.18189	0.777836	-0.0467054	0.951664	-0.200459	0.799706	-0.201511	0.789681	-0.0809229	0.966722	-0.69783	0.0645202	-0.0975915	0.839325	-0.497141	0.181044	FBgn0028562	no	no
FBgn0142098	4.52172	0.231905	4.93811	0.186954	7.69964	0.048295	7.36111	0.0510264	0.704519	0.937911	-1.8812	0.32053	-0.7929	0.711076	-3.19771	0.116124		no	no
FBgn0142099	4.45917	0.11853	4.31682	0.141573	5.72913	0.0791027	5.69719	0.0694536	0.372017	0.964613	2.02394	0.205777	-0.571146	0.782604	-1.3381	0.443331		no	no
FBgn0142111	0.441591	0.16755	0.188796	0.590756	-0.238891	0.551048	0.212191	0.582249	0.389636	0.9289	0.556834	0.525258	1.61198	0.101472	0.867716	0.301978	FBgn0034314	no	no
FBgn0142121	0.671464	0.00830362	0.732839	0.00649312	0.450406	0.0943879	0.602932	0.0270256	-0.372994	0.567837	-0.314595	0.268551	-0.392462	0.211652	-0.229122	0.43162	FBgn0028496	no	no
FBgn0142127	-0.0978941	0.844076	-0.272853	0.568817	0.271935	0.617896	-0.183652	0.740113	0.0229989	0.990268	-0.823113	0.0425746	-1.07023	0.0353821	-0.635394	0.105768	FBgn0040733	no	no
FBgn0142128	-0.00512262	0.997267	-1.15657	0.274221	0.154299	0.913118	-0.415326	0.741626	0.488781	0.865855	-0.857816	0.247868	-1.38694	0.112948	-0.5161	0.512204	FBgn0034331	no	no
FBgn0142129	0.143479	0.806284	0.542556	0.322219	0.754856	0.214163	0.300644	0.636769	0.190233	0.929669	0.609422	0.141749	-1.06109	0.0466327	0.934534	0.0315135	FBgn0034328	no	no
FBgn0142130	0.666826	0.616556	0.550594	0.700245	2.73599	0.0565385	0.78731	0.60354	2.32049	0.0735397	0.365742	0.698343	0.822948	0.386022	1.17591	0.168941		no	no
FBgn0142153	0.236028	0.317405	-0.483919	0.0536147	0.376737	0.161496	0.931613	0.0038479	1.51795	0.00120693	1.11269	0.00317016	0.628588	0.0954252	-0.171626	0.627646	FBgn0050471	no	no
FBgn0142155	1.60675	0.00165365	1.13396	0.0152418	0.839839	0.0857123	1.16725	0.0206058	0.240527	0.734731	0.747407	0.00651903	0.155198	0.573446	0.255535	0.290566	FBgn0263260	no	no
FBgn0142165	-1.08449	0.0860035	-0.211932	0.760468	0.497962	0.491023	0.017888	0.983914	0.569281	0.679388	0.879696	0.0820591	0.428328	0.445889	-0.0429656	0.952365	FBgn0033367	no	no
FBgn0142166	0.450635	0.653426	-0.771385	0.455258	1.45944	0.179342	0.264937	0.827067	0.136987	0.98268	-1.98808	0.0610517	-1.4769	0.194106	-1.09523	0.277933	FBgn0033366	no	no
FBgn0142167	-0.0458224	0.921303	-0.270398	0.523555	0.392182	0.393923	-0.233174	0.620712	-0.798325	0.899729	-1.19037	0.442168	-0.75628	0.663328	-0.0505464	0.983147	FBgn0033365	no	no
FBgn0142172	-0.289671	0.650768	-0.499439	0.434	-0.311751	0.690589	-0.320217	0.668724	0.146758	0.956313	0.439431	0.380456	0.0760329	0.911057	1.03306	0.039802	FBgn0033359	no	no
FBgn0142179	1.59573	0.0631198	0.609219	0.50398	2.42118	0.0225098	0.695369	0.479254	1.78872	0.490508	0.355107	0.798986	-0.136113	0.936037	0.9637	0.443653	FBgn0033830	no	no
FBgn0142198	0.290901	0.0952515	0.31135	0.0853204	0.120029	0.574199	0.545813	0.0117661	0.159979	0.844855	0.422157	0.062509	0.00265465	0.994765	0.212344	0.349689	FBgn0033475	no	no
FBgn0142203	2.23085	0.059762	0.211605	0.894985	1.5268	0.271871	-0.335214	0.852603	0.215519	0.973352	0.555665	0.650481	0.553311	0.677958	1.37127	0.214735	FBgn0042086	no	no
FBgn0142205	-0.151737	0.21781	-0.197366	0.119373	-0.021205	0.902005	0.222694	0.100568	-0.0649913	0.947117	-0.388497	0.0327261	-0.290472	0.138453	-0.886655	0.000162551	FBgn0032213	no	no
FBgn0142212	-0.0676491	0.759965	-0.0407068	0.869017	-0.0758125	0.777793	0.147868	0.529756	0.144971	0.881366	0.176295	0.489909	-0.258587	0.339301	0.0363196	0.915118	FBgn0033132	no	no
FBgn0142219	-0.169256	0.217921	-0.121651	0.395181	-0.322533	0.0463997	0.0111075	0.951595	-0.0867107	0.937911	-0.390062	0.0692383	-0.288918	0.219253	-0.416857	0.0552226	FBgn0033139	no	no
FBgn0142220	0.423412	0.279415	0.447951	0.262124	-0.0312677	0.956409	0.353827	0.428733	0.778	0.528872	0.36572	0.534681	0.946097	0.136271	0.315762	0.609706	FBgn0033140	no	no
FBgn0142223	-0.41974	0.377918	0.289664	0.563092	0.233924	0.693385	-0.528475	0.324163	0.0796801	0.98268	0.46122	0.435342	0.0920647	0.907602	1.2494	0.033939		no	no
FBgn0142233	-0.257861	0.136763	-0.485529	0.0124275	-0.4101	0.0462203	-0.454515	0.0258849	-0.0634544	0.972578	0.120705	0.74452	-0.0308843	0.946271	0.579955	0.0795263	FBgn0003090	no	no
FBgn0142235	0.30503	0.36357	0.0502874	0.905162	0.453589	0.234116	0.123554	0.767746	0.663781	0.178376	0.445907	0.138352	1.2271	0.00413537	2.51451	2.73682e-06	FBgn0033153	no	no
FBgn0142238	-0.434502	0.520735	0.357446	0.603437	0.54686	0.468224	-1.02668	0.181089	-0.117078	0.947779	-0.151658	0.666509	-0.340128	0.338605	-0.0974401	0.801747		no	no
FBgn0142242	0.0287154	0.971504	0.274608	0.690211	-0.0175624	0.985882	0.293225	0.702483	-0.650148	0.829763	-0.422257	0.650159	0.284013	0.784737	-0.108292	0.925861	FBgn0035073	no	no
FBgn0142255	-1.18461	0.000159676	-1.15523	0.000198137	-0.698181	0.00821165	-0.707994	0.00720563	-0.393386	0.736719	-0.90856	0.0298908	-0.578965	0.190148	-0.786325	0.0531544	FBgn0028473	no	no
FBgn0142265	-0.094669	0.640453	1.15863	0.00011976	0.710762	0.00526822	1.16264	0.000486259	0.0119419	0.995712	0.599296	0.134266	-0.4367	0.323713	1.07902	0.0130803	FBgn0011296	no	no
FBgn0142275	0.0834084	0.316731	0.335828	0.00142284	0.00193739	0.988517	0.10226	0.263518	0.335278	0.447166	0.538813	0.0184481	0.325469	0.172116	1.30072	4.71119e-05	FBgn0035049	no	no
FBgn0142277	1.01975	0.000308134	0.927939	0.000719585	0.31974	0.173958	0.515873	0.0303765	0.333486	0.780058	0.624064	0.094113	0.375796	0.363257	0.759254	0.047516	FBgn0260456	no	no
FBgn0142306	0.519417	0.0860035	-0.430942	0.166025	-0.227205	0.53789	-0.172069	0.635364	-0.907518	0.844855	-0.145212	0.923469	0.0866774	0.961509	-0.778302	0.573122	FBgn0265185	no	no
FBgn0142307	0.564965	0.0264645	-0.246527	0.333529	-0.0305718	0.930607	0.00834386	0.98167	-1.26627	0.56819	-0.801243	0.411643	-0.230376	0.847976	-0.760415	0.432524	FBgn0265186	yes	no
FBgn0142308	-1.02341	0.0189907	-0.40838	0.331899	-0.378002	0.434612	-0.322691	0.492261	-0.341114	0.829763	-0.599476	0.187608	-0.753681	0.144949	-0.962695	0.0422987	FBgn0004512	no	no
FBgn0142320	0.0205859	0.866066	-0.102085	0.355149	0.0955333	0.45115	0.096744	0.425587	0.101936	0.880799	-0.0268377	0.893843	0.0741837	0.718111	-0.381616	0.0315906	FBgn0033382	no	no
FBgn0142327	0.724767	0.0618891	0.951806	0.0216957	0.762256	0.0882568	1.01686	0.0249206	0.197333	0.957333	-0.19869	0.804044	-0.0354777	0.97344	0.31409	0.689525	FBgn0033667	no	no
FBgn0142330	1.0985	0.000426706	0.843688	0.00276303	0.447456	0.092688	0.619353	0.0231386	0.22929	0.366095	0.304884	0.0295049	0.442514	0.0136861	0.141735	0.290097	FBgn0033663	no	no
FBgn0142332	1.41018	0.00844249	2.51598	0.000366266	1.48616	0.0159833	1.59211	0.0101568	0.390604	0.924307	0.567351	0.503161	1.63353	0.092606	2.18395	0.0133895	FBgn0000043	no	no
FBgn0142336	0.192154	0.438231	0.0174929	0.957084	0.163616	0.583896	0.427529	0.11087	-0.459968	0.728015	-1.0169	0.0310375	-0.448134	0.359027	-0.718384	0.109373	FBgn0033048	no	no
FBgn0142343	0.219415	0.0268261	0.169616	0.0872801	-0.0318319	0.802799	0.207202	0.054546	0.351274	0.424659	0.533356	0.0214968	0.311331	0.197798	1.09645	0.000183291	FBgn0003328	no	no
FBgn0142352	-0.212057	0.704614	0.437558	0.419928	-0.263447	0.695942	-0.252582	0.697173	-0.206702	0.895914	0.0158997	0.973264	0.0239238	0.96356	-0.0758952	0.874613	FBgn0034716	no	no
FBgn0142365	-0.154592	0.456838	-0.651871	0.0058247	-0.811557	0.00367346	-0.00996315	0.97212	-0.0425717	0.974205	0.268392	0.247109	-0.124364	0.650778	0.257303	0.270292	FBgn0034117	no	no
FBgn0142368	2.23816	0.0299863	0.683933	0.53449	1.66714	0.149364	-0.0831037	0.955633	1.15101	0.0679504	-0.586273	0.182271	1.10968	0.0389452	1.60032	0.00154138	FBgn0014859	no	no
FBgn0142375	1.41436	0.00169483	0.837832	0.0360697	0.602768	0.160695	0.903964	0.0364559	0.390719	0.272617	0.869587	0.000822973	0.333649	0.140615	0.358574	0.0776978	FBgn0259238	no	no
FBgn0142376	1.64936	0.0122538	0.170594	0.822451	0.643376	0.396109	0.906634	0.198763	0.216962	0.941124	0.602752	0.272175	0.290537	0.654801	0.405121	0.480643	FBgn0040763	no	no
FBgn0142384	0.0614671	0.76116	0.112632	0.575044	0.234157	0.26931	0.274447	0.177243	-0.556551	0.709286	-0.757364	0.139933	-1.52391	0.0262471	-0.534262	0.302737	FBgn0010423	no	no
FBgn0142385	0.266258	0.570351	1.74229	0.00201282	2.06235	0.00187416	1.25848	0.0195535	-0.569904	0.715544	0.297275	0.606419	-1.22094	0.0673805	1.25855	0.0261844	FBgn0033603	no	no
FBgn0142387	-0.0200618	0.967252	0.178836	0.680259	0.0920366	0.864073	0.0597339	0.908551	-2.1655	0.337115	-3.01976	0.0257109	-6.92412	0.00776535	-1.30888	0.258937	FBgn0033597	no	no
FBgn0142391	0.397165	0.212002	0.544067	0.0983345	0.954505	0.0166157	0.981005	0.0126051	-0.0822432	0.983766	1.26396	0.0453081	-0.590113	0.385869	1.46922	0.0227371		no	no
FBgn0142413	0.568133	0.25479	1.23218	0.0203849	0.180989	0.789162	0.655715	0.239501	-0.211641	0.93713	0.65903	0.18264	0.0705541	0.919258	-0.0897096	0.894889	FBgn0003382	no	no
FBgn0142414	-0.934169	0.00113259	-1.06652	0.000700857	-0.571118	0.0383373	-0.759132	0.00986663	-0.278154	0.688212	-0.704469	0.0111152	-0.301391	0.27192	-0.641233	0.0161814	FBgn0034126	no	no
FBgn0142417	-0.518603	0.227626	-0.870755	0.0557444	0.00164202	0.997655	-0.413605	0.395757	-0.228757	0.805071	-0.536049	0.0629049	-0.41399	0.190186	-0.292806	0.304036	FBgn0035076	no	no
FBgn0142434	-0.559305	0.294258	-0.209077	0.722369	0.364158	0.563938	-0.344303	0.586586	-0.167914	0.957333	-0.279907	0.661961	-0.434269	0.511028	-0.368309	0.562248	FBgn0040718	no	no
FBgn0142443	0.0772135	0.690845	0.200278	0.285308	-0.060086	0.80736	0.0816302	0.720061	0.201773	0.867506	0.906788	0.0095412	-0.227214	0.524685	1.30146	0.000872563	FBgn0050295	no	no
FBgn0142444	-0.383411	0.622133	-0.7136	0.353492	-0.0586071	0.956409	-0.820223	0.3411	-0.331106	0.780058	0.396182	0.288246	-0.215374	0.62159	0.239589	0.549081	FBgn0034558	no	no
FBgn0142455	0.727424	0.0417218	1.07245	0.00735566	0.510962	0.206045	1.20945	0.00741198	0.31469	0.82944	0.36645	0.382342	0.396572	0.384069	0.5821	0.154852	FBgn0033113	no	no
FBgn0142467	-0.314189	0.206881	0.0808532	0.775474	-0.251108	0.390183	-0.215698	0.451781	-0.770898	0.577185	0.269441	0.673328	0.161534	0.830638	0.305159	0.635265	FBgn0004406	no	no
FBgn0142482	0.126463	0.663371	-0.0931709	0.768204	-0.189802	0.577216	0.102523	0.765906	0.227822	0.911233	0.352051	0.44166	0.2112	0.68773	0.768794	0.0827835	FBgn0034612	no	no
FBgn0142484	1.02328	0.00148415	0.826364	0.00702893	0.0538877	0.885233	0.403264	0.171395	0.205791	0.918359	0.971655	0.0246787	0.769484	0.107078	0.965377	0.0243487	FBgn0033741	no	no
FBgn0142486	0.390956	0.279824	-0.00474086	0.993541	0.539524	0.190796	0.0368822	0.940013	0.206699	0.909884	-0.119882	0.79293	0.187214	0.692846	0.0214184	0.972091	FBgn0033744	no	no
FBgn0142488	-0.0318033	0.966742	-0.994267	0.124808	-0.524446	0.486175	-0.37212	0.619649	0.0776675	0.985653	-1.05723	0.109751	-0.561919	0.436546	-0.654455	0.319292	FBgn0050044	no	no
FBgn0142493	-0.88683	0.358843	-1.97699	0.0604835	0.0674526	0.960809	-0.474174	0.682287	0.351051	0.925537	-0.517154	0.505934	-0.768523	0.35172	-0.958197	0.206516	FBgn0034045	no	no
FBgn0142504	0.629404	0.0342735	0.998366	0.00356047	0.484664	0.147176	0.761984	0.0252695	-0.189518	0.944943	-0.0300738	0.963408	-0.0860227	0.898659	-0.129956	0.832918	FBgn0016970	no	no
FBgn0142509	1.0625	0.000433476	0.744852	0.00489111	0.602287	0.0283059	0.375009	0.13532	-0.0173977	0.988141	0.239388	0.238709	0.110456	0.645422	-0.253438	0.216233	FBgn0011297	no	no
FBgn0142519	-0.0861522	0.807814	-0.0315868	0.939793	-0.447345	0.232136	-0.243388	0.518829	-0.0283773	0.988141	0.168309	0.625209	0.308602	0.379059	0.0336478	0.939663	FBgn0003082	no	no
FBgn0142522	-0.946672	0.0209996	-0.848883	0.0401865	0.00640757	0.992973	-0.759815	0.0818689	-1.09404	0.831326	-2.02343	0.19257	1.33839	0.39622	-1.34614	0.377669	FBgn0050377	no	no
FBgn0142550	0.305778	0.0951908	0.526366	0.0102644	-0.071244	0.770787	0.419239	0.0459081	0.358435	0.741121	0.126271	0.763754	-0.0226271	0.966262	0.197777	0.62735	FBgn0032787	no	no
FBgn0142552	0.613178	0.00406237	0.0826665	0.699234	0.0704938	0.777199	-0.01421	0.955653	1.10034	0.00164175	0.534291	0.0333724	0.794157	0.0137634	0.709004	0.00729122	FBgn0033391	no	no
FBgn0142556	0.195725	0.76534	0.346119	0.592794	0.651082	0.345804	0.420154	0.552169	-0.757174	0.492746	-1.64736	0.00753416	-0.576191	0.313816	-0.0739396	0.917871	FBgn0033388	no	no
FBgn0142565	-0.266232	0.774544	0.146241	0.888992	0.253339	0.824424	-0.0868124	0.939204	0.248708	0.93374	0.35511	0.550491	-1.06361	0.112692	1.12534	0.0537003	FBgn0040653	no	no
FBgn0142566	-6.07559	0.0507477	-9.44982	0.0357623	0.704155	0.781318	-3.05827	0.241452	0.299347	0.98268	-1.20162	0.623235	0.743297	0.786961	-1.19675	0.628607	FBgn0034553	no	no
FBgn0142585	-0.379068	0.0310045	-0.260101	0.135335	-0.138568	0.497444	0.0838366	0.684294	0.284519	0.657987	-0.109275	0.687834	-0.103676	0.726853	0.187698	0.462725	FBgn0034538	no	no
FBgn0142603	1.62735	0.051949	1.77313	0.0399479	1.49252	0.125476	1.75658	0.061871	-0.0231269	0.995712	0.105025	0.931599	-0.0298373	0.9867	-0.160136	0.909552		no	no
FBgn0142619	-0.342247	0.121174	-0.593651	0.0154425	-0.281336	0.26891	-0.288195	0.241056	0.130451	0.875622	-0.217246	0.308229	-0.157171	0.507701	0.00847155	0.979647	FBgn0004360	no	no
FBgn0142625	2.69827	0.0310013	-0.0971911	0.956215	-0.226503	0.908651	-0.551453	0.760448	-0.807152	0.849221	0.228071	0.859061	-1.33183	0.310827	0.0169299	0.994021	FBgn0033423	no	no
FBgn0142629	2.14877	0.00669379	1.25105	0.0965429	1.19355	0.15914	0.92625	0.264184	1.1229	0.678444	0.420897	0.701378	0.635305	0.577031	0.571358	0.600372	FBgn0033584	no	no
FBgn0142637	-0.375341	0.27918	-0.414231	0.241978	-0.0721693	0.880006	0.201753	0.621609	0.489159	0.867462	1.27495	0.085179	-0.51047	0.565309	3.3115	0.000635922		no	no
FBgn0142642	0.653555	0.0250244	0.31792	0.270477	0.759173	0.026577	0.0481593	0.898451	-0.636205	0.555112	-1.02457	0.0398379	-0.980589	0.088639	-0.674883	0.156585	FBgn0033602	no	no
FBgn0142652	0.121658	0.921919	-1.22421	0.300127	-0.208813	0.891837	0.970247	0.402817	1.27819	0.468196	1.88605	0.0308255	1.29037	0.17297	2.30607	0.0100922	FBgn0050052	no	no
FBgn0142659	-0.0398481	0.8362	-0.301891	0.0908336	-0.657424	0.00472364	-0.146657	0.456718	-0.222115	0.819442	0.0213436	0.953226	-0.207469	0.51166	-0.0954746	0.773918	FBgn0034118	no	no
FBgn0142667	-0.668564	0.49631	-1.64667	0.107017	0.252629	0.842837	-0.648099	0.567132	-0.00403605	0.998266	-1.09185	0.229112	-1.03231	0.299836	-0.899869	0.323449	FBgn0034717	no	no
FBgn0142674	-1.10044	0.0248716	-0.755344	0.111486	-0.407649	0.457666	-0.0764414	0.899318	-0.321098	0.947779	0.282847	0.776227	0.411529	0.690724	0.0718225	0.953597		no	no
FBgn0142678	-0.399483	0.0347169	-0.378294	0.0511721	-0.169421	0.435763	-0.069447	0.761407	-0.234373	0.786065	-0.508189	0.06686	-0.403034	0.187178	-0.322379	0.239218	FBgn0259878	no	no
FBgn0142679	-0.4795	0.580286	-1.1212	0.193472	0.143839	0.900739	-0.883589	0.350782	0.495297	0.867506	-1.17679	0.132996	-0.636246	0.459892	-1.01802	0.195416	FBgn0001187	no	no
FBgn0142683	1.53602	0.00283706	0.622321	0.165383	0.736136	0.142863	0.471529	0.333389	-0.487883	0.552369	-0.669181	0.0692383	-0.412392	0.300391	-0.651368	0.0776978	FBgn0000079	no	no
FBgn0142695	0.579783	0.10296	0.185959	0.638477	0.818492	0.0507936	-0.844455	0.0513304	0.000850908	0.999048	-0.693203	0.0385168	-0.274138	0.439066	-0.334426	0.297392	FBgn0033668	no	no
FBgn0142698	0.747647	0.20398	1.33427	0.0303768	0.635691	0.361966	0.593195	0.386226	-0.133728	0.981444	0.30979	0.758556	0.515791	0.615255	0.286019	0.787595	FBgn0085260	no	no
FBgn0142707	1.03104	0.0053378	0.882651	0.0158698	0.537354	0.162119	0.925602	0.0202724	0.121488	0.948351	0.384213	0.27009	0.350712	0.358165	0.125783	0.757952		no	no
FBgn0142712	-2.22893	0.0110023	-1.52242	0.0614358	-0.519874	0.571636	-1.49274	0.0898743	-1.19273	0.45415	-1.82864	0.0290682	-2.17709	0.0355747	-1.03439	0.179857	FBgn0033782	no	no
FBgn0142713	0.615158	0.0504231	0.466456	0.141154	0.480601	0.178785	0.321793	0.360865	0.20166	0.947779	0.724756	0.186602	0.529668	0.388008	0.65328	0.237408	FBgn0033785	no	no
FBgn0142714	0.795985	0.0236901	-0.223426	0.539749	-0.413987	0.289898	0.107171	0.801419	-0.942963	0.758425	-0.645634	0.543231	0.435579	0.714632	-0.972639	0.348402	FBgn0033787	no	no
FBgn0142725	3.94021	3.86512e-05	1.64593	0.00838416	2.63375	0.00119357	2.98541	0.000701855	3.44524	2.20196e-05	3.12202	2.99663e-05	3.10142	5.67723e-05	0.7836	0.102361	FBgn0033214	no	no
FBgn0142737	1.38566	0.00013416	0.94322	0.00145029	0.288935	0.284573	0.930687	0.00386631	0.579676	0.713403	0.798491	0.13731	1.14178	0.0789277	0.791443	0.142978	FBgn0015393	no	no
FBgn0142740	0.0393106	0.936601	-0.0508988	0.924242	0.0879776	0.880342	-0.727448	0.13181	-0.452873	0.607665	-0.944098	0.0168364	-0.610278	0.137677	-0.74708	0.0456398	FBgn0040091	no	no
FBgn0142745	0.296354	0.775919	-0.130965	0.914966	0.0530732	0.970198	0.199738	0.875028	1.26862	0.440573	0.886827	0.2821	1.20932	0.179936	1.62811	0.0470475	FBgn0034745	no	no
FBgn0142746	-0.387475	0.27543	-0.356501	0.326619	0.204916	0.638277	-0.10292	0.818377	-0.235491	0.924221	-0.304981	0.555625	-0.643863	0.238769	-0.551539	0.265656	FBgn0034850	no	no
FBgn0142756	1.20471	0.0489257	0.649803	0.303967	1.30269	0.0654847	1.27082	0.0636616	-0.610741	0.896327	-0.470088	0.696704	-1.3837	0.280704	0.0200677	0.992482	FBgn0000606	no	no
FBgn0142781	0.499078	0.0945801	0.569047	0.0672926	0.628593	0.0706935	0.743493	0.0319636	0.35007	0.875622	0.942891	0.0931863	0.212638	0.760899	1.39639	0.0193955	FBgn0026602	no	no
FBgn0142785	0.341778	0.0445489	0.147607	0.397039	0.3989	0.0436183	0.0906253	0.651473	0.447402	0.348049	0.412025	0.102098	0.208025	0.459892	1.01928	0.00101181	FBgn0002930	no	no
FBgn0142786	1.41378	0.000302038	1.06356	0.00216041	1.81128	0.000257831	2.0374	0.000146304	1.26298	0.00201761	1.41772	0.000333749	0.476793	0.142481	1.2185	0.000741381	FBgn0044011	no	no
FBgn0142790	0.566507	0.0996822	1.18251	0.00356254	1.05502	0.0146379	0.668245	0.0827412	0.468928	0.31689	0.454952	0.0782375	0.537437	0.082173	1.34804	0.000134218	FBgn0032140	no	no
FBgn0142793	-0.564059	0.627136	-0.429418	0.726424	-0.399143	0.784201	-0.457852	0.742787	0.149403	0.960621	-0.516802	0.391415	-0.30576	0.659487	-0.313843	0.626472	FBgn0033138	no	no
FBgn0142805	0.106526	0.520208	0.193935	0.234532	-0.15322	0.419099	0.260046	0.139827	-0.0214634	0.988141	0.473604	0.0451585	0.309298	0.221278	0.285281	0.213424	FBgn0010220	no	no
FBgn0142810	-1.30447	0.198479	-1.34015	0.196975	0.0321708	0.983274	-0.508224	0.674594	-0.302355	0.928908	-2.4262	0.0035419	-1.59809	0.0572543	-1.145	0.0901839		no	no
FBgn0142813	-0.190436	0.179852	-0.124063	0.403876	-0.0436006	0.820871	-0.371827	0.0257389	-0.092505	0.953548	-0.566366	0.0582677	-0.24001	0.460689	-0.451596	0.125357	FBgn0259219	no	no
FBgn0142818	2.96277	0.620395	4.19393	0.414696	7.20842	0.118455	8.78033	0.0459081	-1.0848	0.90397	-1.47078	0.494589	-2.0135	0.391353	-3.21887	0.156585		no	no
FBgn0142819	0.317866	0.0806935	0.903508	0.000415614	0.113725	0.611619	0.389778	0.0559653	0.244476	0.867506	0.206641	0.607913	0.983927	0.038682	0.279883	0.474392	FBgn0033355	no	no
FBgn0142845	-1.03117	0.00366982	-0.849029	0.0134756	-0.284146	0.433364	-0.866857	0.0203644	-0.604947	0.613998	-1.10151	0.0347681	-1.0449	0.0813345	-0.809865	0.103462	FBgn0000658	no	no
FBgn0142851	-0.385672	0.635238	-0.267217	0.762687	0.107681	0.920691	-0.172739	0.860101	0.261292	0.93374	0.390201	0.526388	-1.1499	0.103904	1.26519	0.0394598	FBgn0025583	no	no
FBgn0142853	-0.170313	0.908754	-0.216731	0.890436	0.244033	0.889487	-0.299066	0.856626	0.276172	0.953548	-0.87935	0.331489	-1.24406	0.216103	0.0447909	0.973778	FBgn0040735	no	no
FBgn0142855	2.63935	0.000402353	1.11586	0.0537049	0.800326	0.208265	1.20965	0.0530954	-0.548373	0.877769	0.143503	0.892099	-0.671462	0.517804	-0.0867533	0.945933	FBgn0032144	no	no
FBgn0142856	-0.86223	0.425898	-1.64335	0.141718	0.162073	0.911575	-0.348276	0.79258	0.654926	0.848415	-1.21178	0.20202	-1.45593	0.176217	-1.15224	0.227558	FBgn0064237	no	no
FBgn0142858	0.519542	0.207053	1.70096	0.00138637	0.928542	0.0541971	1.07506	0.0258849	0.164735	0.844855	0.521315	0.030885	0.167096	0.519814	0.901965	0.00120186	FBgn0063494	no	no
FBgn0142867	-0.120914	0.796415	0.0301721	0.957226	0.011088	0.986879	-0.143916	0.792357	1.36045	0.187293	1.23477	0.054835	1.19733	0.105105	1.48709	0.0239165	FBgn0050120	no	no
FBgn0142879	0.336415	0.170262	0.326001	0.194959	0.114292	0.71901	0.476996	0.0822308	-0.0474674	0.990268	-0.308649	0.710053	-0.477687	0.583885	-0.576268	0.46742		no	no
FBgn0142886	5.68097	0.112067	4.3515	0.274973	6.75869	0.0892232	7.59175	0.0483672	0.403358	0.969036	2.25187	0.243196	-0.498326	0.844633	-1.42407	0.508296	FBgn0004240	no	no
FBgn0142888	-0.117448	0.629638	-0.179845	0.462039	-0.334313	0.210395	-0.0857741	0.766294	-0.512295	0.531989	-0.499277	0.177767	-0.382518	0.349054	-0.611673	0.103622	FBgn0034406	no	no
FBgn0142894	4.61457	4.73255e-05	2.34777	0.00621163	5.82422	1.38456e-05	6.80535	2.86935e-06	4.6615	1.18759e-08	4.14099	4.77837e-08	1.81318	0.000143457	1.73422	7.07077e-05		yes	no
FBgn0142896	0.847418	0.121151	1.22625	0.0343036	0.939031	0.137485	-0.11136	0.883312	0.263107	0.858876	1.19306	0.00640005	0.0780528	0.881053	2.23457	6.06121e-05		no	no
FBgn0142908	0.605539	0.282287	-0.187652	0.773485	0.460657	0.496178	0.21308	0.762613	0.751353	0.731545	-0.0515191	0.958214	-0.169068	0.864682	-0.133499	0.89477	FBgn0033543	no	no
FBgn0142930	1.89523	0.0235138	2.05126	0.0187194	1.60043	0.088855	1.59803	0.0793259	-0.2706	0.966722	-0.161646	0.911758	1.63883	0.217926	0.281597	0.85317	FBgn0033526	no	no
FBgn0142932	-0.355332	0.0764704	-0.71371	0.00311891	-0.122132	0.620306	-0.74583	0.00513371	-0.0807221	0.957333	-0.720326	0.0168364	0.0110185	0.980417	-0.350265	0.210259	FBgn0033524	no	no
FBgn0142934	-0.22206	0.111208	-0.201582	0.157553	0.336006	0.0412592	0.107222	0.504506	0.264898	0.786065	0.575495	0.0646941	-0.00392767	0.994513	-0.0148575	0.975514	FBgn0033521	no	no
FBgn0142937	-0.632351	0.0159949	0.276977	0.268263	-0.401619	0.156933	-0.665669	0.0238018	-0.120066	0.944255	-1.07522	0.00437536	-0.679847	0.0742031	-0.548101	0.0845412	FBgn0051423	no	no
FBgn0142940	0.637536	0.0031278	0.720246	0.00198445	-0.0129625	0.962271	0.363405	0.083856	0.468149	0.530062	1.08285	0.00589596	0.57817	0.1335	1.06539	0.00487498	FBgn0032819	no	no
FBgn0142941	0.260525	0.670813	-1.40742	0.0341084	0.396233	0.578088	-1.59459	0.0362991	2.65168	0.0440051	1.87249	0.050192	2.29436	0.0468316	-0.227025	0.867114	FBgn0250822	no	no
FBgn0142942	1.22271	0.00402816	-0.206756	0.622495	1.21861	0.0111346	-0.249827	0.587929	3.55927	0.000164884	5.0574	3.6333e-06	2.94906	0.000765169	3.82047	3.19911e-05	FBgn0033508	yes	no
FBgn0142943	1.17601	0.000294885	0.453704	0.0627356	1.03198	0.00203368	-0.110195	0.705007	0.439305	0.528437	0.947411	0.00785521	0.526249	0.139271	0.988933	0.004969	FBgn0028426	no	no
FBgn0142947	0.713408	0.147251	-0.133288	0.820197	0.774518	0.173226	-0.348171	0.564158	0.426838	0.780611	0.215734	0.689419	-0.0546719	0.935403	0.616007	0.207832	FBgn0000448	no	no
FBgn0142964	-1.66108	0.000678688	-0.0237567	0.961197	-0.735236	0.0870597	-0.425207	0.301739	-0.478094	0.759138	0.0925895	0.878443	-0.260549	0.671493	-0.0150616	0.986186	FBgn0000473	no	no
FBgn0142965	-2.61369	5.95228e-05	-1.39382	0.00215787	-1.95828	0.000880333	-0.452859	0.257434	0.419716	0.800806	0.490508	0.342025	0.180926	0.779079	0.718257	0.15762	FBgn0000473	no	no
FBgn0142966	-1.65499	0.000717271	-0.268559	0.498682	-0.985875	0.0299959	-0.523815	0.200705	-0.56977	0.528214	-0.871477	0.0409976	0.0921901	0.863502	0.468031	0.246025	FBgn0000473	no	no
FBgn0142967	-0.928354	0.00104767	-0.693365	0.00772584	-0.488341	0.0646265	-1.0478	0.00195992	-0.231228	0.761456	-0.784331	0.00676714	-0.0321508	0.928061	-0.276944	0.274025	FBgn0085421	no	no
FBgn0142972	-0.250275	0.0198539	-0.289029	0.0116092	-0.16029	0.171546	-0.341508	0.0087977	-0.116066	0.84307	-0.448061	0.0112216	-0.268382	0.137677	-0.444514	0.010441	FBgn0033095	no	no
FBgn0142975	0.605826	0.0809498	1.11738	0.00560394	0.566239	0.153443	1.3303	0.00453526	0.165784	0.877769	0.797246	0.00914521	-0.0398908	0.916776	1.58357	6.71875e-05	FBgn0259977	no	no
FBgn0142998	-0.47407	0.00113701	-0.340246	0.0104128	-0.090271	0.527856	0.163296	0.20715	0.0906763	0.93374	0.208544	0.314183	-0.0934304	0.703551	-0.235766	0.252001	FBgn0019643	no	no
FBgn0143003	0.317192	0.176955	-0.393314	0.106657	-0.0345727	0.91691	-0.130384	0.64255	0.702741	0.0540158	-0.13613	0.614146	1.31358	0.000494935	0.569905	0.0287208	FBgn0263593	no	no
FBgn0143006	0.807061	0.0292616	0.757013	0.0455043	1.31963	0.00543513	1.14244	0.0109456	0.102391	0.960621	0.186689	0.665422	-0.56606	0.198574	0.240179	0.577373	FBgn0033268	no	no
FBgn0143034	0.556835	0.0263383	0.789199	0.00499737	0.3568	0.200174	1.13694	0.00170991	0.234286	0.8434	0.0418952	0.914692	0.16685	0.665021	0.559268	0.088761	FBgn0034758	no	no
FBgn0143035	1.97282	0.0335391	1.64205	0.0834517	2.1452	0.0446647	3.0407	0.00677745	-0.30441	0.960621	0.183516	0.887241	0.107142	0.944197	0.0861693	0.956211		no	no
FBgn0143037	0.365128	0.547377	0.504183	0.402032	0.953048	0.14919	1.13851	0.075926	-0.429031	0.924221	-1.25532	0.170538	1.01982	0.292044	-0.348203	0.734591	FBgn0260767	no	no
FBgn0143039	8.31523	1.58157e-08	6.2155	6.24084e-07	8.51998	1.19208e-08	9.15895	5.20908e-09	8.30822	3.12838e-08	7.85197	7.09161e-08	6.44652	6.72659e-07	3.53712	4.71119e-05		yes	no
FBgn0143040	7.4878	4.02155e-08	5.51437	2.09906e-06	7.47966	4.13814e-08	8.36634	8.78472e-09	8.13756	2.69325e-07	7.67563	5.39385e-07	6.31028	6.32694e-06	3.4835	0.000898979		yes	no
FBgn0143048	-0.668022	0.138941	-0.77885	0.0965919	-0.457422	0.389396	-0.766799	0.133453	-0.158789	0.953548	-0.554268	0.27029	0.101199	0.879275	-0.827381	0.102361	FBgn0034766	no	no
FBgn0143050	-1.00455	0.138941	-1.14304	0.104934	-1.54936	0.0623792	-0.753312	0.324163	-0.238124	0.882917	-0.627673	0.120705	-0.27297	0.553068	-0.788174	0.0580973	FBgn0034768	no	no
FBgn0143052	-1.62177	0.0910738	-2.4068	0.0274414	-1.91096	0.101974	-1.39314	0.198493	-0.212237	0.949481	-0.380239	0.559104	-0.0395754	0.963869	-1.56546	0.0215136	FBgn0050275	no	no
FBgn0143053	-1.17534	0.0815679	-0.97546	0.149964	-1.58447	0.0539653	-1.11211	0.141151	0.0771127	0.974595	0.0184752	0.973924	0.282116	0.567763	-0.973442	0.033867	FBgn0050268	no	no
FBgn0143063	0.759953	0.0996171	-0.0673222	0.90969	-0.0329307	0.961457	0.493637	0.345599	0.0930755	0.953548	-0.380214	0.198937	1.06876	0.00872503	-0.351303	0.237182	FBgn0086408	no	no
FBgn0143067	6.413	0.00109496	4.42866	0.0273657	7.16922	0.00139842	6.84974	0.00221629	4.42385	0.0178286	4.12421	0.00729458	2.81542	0.0978225	-0.41042	0.871486	FBgn0050272	no	no
FBgn0143071	0.242586	0.859525	-0.675843	0.632502	0.615414	0.68497	-0.170364	0.921678	0.301646	0.954225	-1.54619	0.138652	-0.987935	0.381866	-1.23278	0.230542		no	no
FBgn0143072	0.146211	0.849593	1.22202	0.0760799	0.165273	0.862758	0.280168	0.743536	-0.534294	0.93713	-0.56126	0.693798	-0.755969	0.619262	-0.515378	0.72587		no	no
FBgn0143078	-1.34973	0.111944	-1.14252	0.185707	0.522873	0.606757	-0.492673	0.619649	0.0019463	0.999091	-1.39876	0.200995	0.383493	0.773469	-1.22876	0.261143	FBgn0259682	no	no
FBgn0143081	0.384107	0.772932	-0.524922	0.708716	0.863289	0.559838	-0.778696	0.608678	1.213	0.806653	-1.26318	0.43444	-1.33906	0.440894	-1.1341	0.487095	FBgn0034383	no	no
FBgn0143083	-0.946886	0.269877	-2.48213	0.015543	-0.406228	0.705958	-0.597934	0.548045	-0.187216	0.960621	-0.99519	0.17468	-0.983669	0.227011	-1.52252	0.0484157	FBgn0034382	no	no
FBgn0143084	-1.10376	0.226369	-1.25458	0.178854	0.733221	0.455922	-0.497813	0.643947	-0.423753	0.885436	-1.43762	0.0657797	-1.20385	0.160435	-1.54798	0.0510066	FBgn0034381	no	no
FBgn0143093	0.0963865	0.791671	-0.364332	0.290917	0.0418052	0.929979	0.339841	0.364542	0.597968	0.187293	1.31914	0.000386688	0.679197	0.0480455	1.74964	3.55009e-05	FBgn0031831	no	no
FBgn0143100	0.196962	0.270322	-0.0140847	0.952195	0.114909	0.602335	-0.0405319	0.859003	0.0470331	0.971171	-0.393816	0.098717	-0.0373224	0.910033	-0.351356	0.142194	FBgn0085426	no	no
FBgn0143104	0.256277	0.138475	0.279018	0.118748	-0.0133417	0.957623	0.748612	0.00242715	0.00133432	0.997865	-0.0460082	0.842111	-0.111696	0.634083	-0.345151	0.0884019	FBgn0263916	no	no
FBgn0143106	-1.82308	0.00163367	-0.845112	0.0836361	-1.11727	0.0453892	-0.369309	0.490441	-0.712131	0.514301	-0.956101	0.0621418	-0.91514	0.117617	-1.43456	0.0100922		no	no
FBgn0143111	0.51706	0.0453483	0.449973	0.0874441	0.247036	0.411952	-0.0252132	0.942358	-0.225296	0.928835	-0.137727	0.801532	-0.14932	0.809444	-0.456853	0.350585	FBgn0033192	no	no
FBgn0143113	-0.264977	0.544334	0.406397	0.335587	1.08104	0.0283658	0.108478	0.839082	0.525306	0.952076	0.55817	0.757523	3.20818	0.0950297	1.97631	0.210905	FBgn0261385	no	no
FBgn0143131	-0.874645	0.398494	-1.71566	0.114692	-0.189319	0.893212	-0.820792	0.489027	0.51835	0.853515	-1.27044	0.0991589	-1.43941	0.112692	-1.22994	0.112919	FBgn0013307	no	no
FBgn0143137	1.41816	0.00129962	2.26277	0.000105371	0.908871	0.0347602	2.17791	0.000557047	0.578584	0.129204	1.94501	6.3084e-06	0.775308	0.0152133	3.33779	5.50549e-08	FBgn0033033	no	no
FBgn0143140	0.879929	0.10937	1.58836	0.00961785	0.537169	0.417562	0.298597	0.665454	-0.710688	0.919707	-0.596315	0.704493	1.47176	0.341334	-0.325511	0.856675	FBgn0015929	no	no
FBgn0143156	-1.77116	1.87924e-05	-1.20899	0.000242423	-1.2963	0.000496721	-0.249503	0.310628	-0.257268	0.913037	-0.436153	0.397094	-0.848067	0.137871	-1.21839	0.0229623	FBgn0265045	no	no
FBgn0143159	1.03474	0.000165117	0.744725	0.00138437	0.589328	0.011151	0.490559	0.0227621	0.125162	0.783511	0.24673	0.0865534	0.251452	0.126845	0.150698	0.29803	FBgn0022343	no	no
FBgn0143164	0.106952	0.887165	-1.04824	0.124146	0.615669	0.419099	-0.00323743	0.998343	0.525004	0.808426	0.132051	0.862248	-0.0481883	0.959297	-0.075468	0.93412	FBgn0035091	no	no
FBgn0143167	1.19126	0.212512	0.658556	0.531432	-0.228968	0.880061	0.831512	0.471525	0.947475	0.747923	2.5062	0.0150535	1.21721	0.271387	1.38027	0.162876	FBgn0053775	no	no
FBgn0143174	0.20696	0.682495	-0.813014	0.108661	0.0380446	0.956429	0.0972998	0.877444	0.440003	0.865406	1.35584	0.0463568	-0.0594259	0.950214	2.64454	0.00113047		no	no
FBgn0143183	-0.275304	0.428045	0.0105169	0.981663	-0.285569	0.48744	-0.254698	0.522047	-0.179614	0.947779	0.0811077	0.887935	-0.181278	0.768839	0.138291	0.81681	FBgn0033240	no	no
FBgn0143201	1.55332	4.49676e-05	1.52949	5.65181e-05	0.797942	0.00581433	1.12201	0.00114585	0.314176	0.224041	0.510886	0.00461011	0.412919	0.0355747	0.453688	0.00724572	FBgn0010470	no	no
FBgn0143207	-0.238451	0.405115	0.104576	0.743099	-0.283061	0.393525	0.400173	0.195747	-0.83159	0.166479	-1.0973	0.009104	-0.727785	0.0979389	-1.56945	0.000875474	FBgn0034624	no	no
FBgn0143209	-0.111676	0.923852	-0.00323862	0.998434	0.421599	0.741714	0.105655	0.938222	-0.240191	0.961604	-2.75993	0.0291873	-0.908882	0.42823	-1.72429	0.114183	FBgn0034139	no	no
FBgn0143214	3.87234	0.0012727	4.07341	0.00118553	3.87799	0.00408243	0.0349069	0.987199	1.3567	0.741121	1.20333	0.410978	0.61491	0.727373	0.51898	0.763922		no	no
FBgn0143221	-0.475304	0.353095	-1.28853	0.0225089	-0.117447	0.866848	-1.03978	0.0744391	-0.572245	0.471532	-1.59787	0.00122083	-0.32684	0.434024	-3.10167	9.2758e-06	FBgn0033723	no	no
FBgn0143222	-0.107338	0.533159	-0.0663078	0.723706	0.0563415	0.797223	-0.152608	0.41786	-0.40449	0.414056	-0.541187	0.036057	-0.541675	0.0709583	-0.390179	0.115716	FBgn0034438	no	no
FBgn0143227	-0.508901	0.0748449	-0.917587	0.00581586	0.124607	0.730611	-0.508593	0.109206	0.183888	0.953815	0.257637	0.691205	-0.373075	0.58812	2.2005	0.00165594	FBgn0264753	no	no
FBgn0143237	-0.476958	0.0137644	-0.383053	0.0461055	-0.255185	0.217442	-0.383138	0.0597527	-0.16056	0.80771	-0.202758	0.316045	-0.169177	0.446176	-0.309748	0.122749	FBgn0041712	no	no
FBgn0143238	2.58298	0.0213113	2.47563	0.0315414	2.96468	0.0229	2.57164	0.0410622	0.520857	0.376021	0.547701	0.075459	0.238035	0.492138	1.40511	0.000386207	FBgn0034856	no	no
FBgn0143240	0.369692	0.207949	-0.198824	0.5306	0.733115	0.0365163	-0.0248436	0.949817	0.153122	0.802812	-0.569676	0.00785521	-0.184987	0.374261	-0.729189	0.00134077	FBgn0034885	no	no
FBgn0143287	0.11857	0.832577	0.206966	0.715148	0.310866	0.619411	-0.0184579	0.980383	0.96102	0.364277	0.898312	0.104873	1.40758	0.0446814	0.794433	0.152839		no	no
FBgn0143293	0.148657	0.170906	0.385365	0.00327609	0.189862	0.129676	-0.0641961	0.619974	-0.00240713	0.996448	-0.079493	0.693943	0.018202	0.942556	0.0854459	0.68037	FBgn0034723	no	no
FBgn0143304	-1.86339	0.0564342	-2.48356	0.0213539	-0.632878	0.578397	-1.00217	0.340976	-0.148511	0.971171	-1.70826	0.0369399	-1.80626	0.0625502	-1.22551	0.11369	FBgn0040732	no	no
FBgn0143319	1.10194	0.0309034	0.928243	0.0722289	0.222871	0.737706	0.997262	0.0742366	-0.301108	0.93374	-0.0890247	0.913537	0.383123	0.625116	0.157383	0.854995	FBgn0028434	no	no
FBgn0143322	-0.371256	0.0741516	-0.349809	0.100677	-0.38933	0.102709	-0.233191	0.312513	-0.0833426	0.93713	-0.101219	0.639118	-0.0761494	0.75294	0.0442887	0.860146	FBgn0033692	no	no
FBgn0143323	0.191509	0.689363	0.302345	0.531148	0.0196145	0.977983	0.245747	0.652573	0.0147695	0.991365	0.250051	0.411747	0.361289	0.266738	0.155609	0.634445	FBgn0033693	no	no
FBgn0143325	-0.331042	0.483372	-0.824387	0.0861675	0.0892812	0.888828	-0.283572	0.602899	-0.316254	0.937047	-2.18578	0.0116776	-1.58623	0.0853377	-2.04417	0.0144425	FBgn0025454	no	no
FBgn0143334	0.533422	0.0020289	0.066242	0.688987	0.199179	0.233893	-0.0081596	0.967664	0.345363	0.391495	0.205098	0.328736	0.21694	0.341334	0.245257	0.237031	FBgn0033710	no	no
FBgn0143335	-0.750914	0.00111241	-0.699617	0.00224639	0.327307	0.122612	-0.568059	0.0131954	-0.0463897	0.985663	0.15856	0.715363	-0.102421	0.842147	0.313577	0.43831	FBgn0050203	no	no
FBgn0143336	0.0613415	0.908341	-1.42848	0.00825368	0.348424	0.524481	-0.751312	0.146686	0.563776	0.651824	0.514437	0.289502	0.12175	0.847314	0.162366	0.77737	FBgn0050046	no	no
FBgn0143339	-1.09205	0.00122846	-0.849647	0.00702893	-1.035	0.00504207	-0.593882	0.0544729	-0.37387	0.731545	-0.126104	0.759929	-0.197553	0.645796	-0.174231	0.67029	FBgn0050263	no	no
FBgn0143347	0.170717	0.852299	-0.160432	0.872121	0.0589113	0.961005	0.431129	0.660223	0.16185	0.960621	0.432244	0.496619	0.842374	0.211228	0.265685	0.704215	FBgn0033348	no	no
FBgn0143348	-1.42321	0.0747	-1.13176	0.149712	-0.312843	0.747812	-0.559597	0.529711	0.0612861	0.988141	0.0884425	0.909613	1.07622	0.136989	0.302111	0.676498	FBgn0033347	no	no
FBgn0143354	0.193085	0.676607	-0.7118	0.120897	0.48545	0.337722	-0.0486508	0.935477	-0.547724	0.530062	-0.944958	0.025133	-0.870337	0.0719173	-2.282	0.000118495	FBgn0040211	no	no
FBgn0143361	0.628517	0.00399832	0.296687	0.133097	0.177711	0.433364	0.38656	0.071142	0.299636	0.867506	1.06697	0.0297259	-0.287506	0.590457	0.905043	0.0569649	FBgn0034417	no	no
FBgn0143363	0.436743	0.0342735	0.564661	0.0116646	0.214196	0.357905	0.824216	0.0031076	-0.0898095	0.962872	-0.079644	0.855703	-0.991505	0.0429436	-0.171999	0.689048	FBgn0261989	no	no
FBgn0143368	0.343823	0.577906	2.33442	0.00046123	0.494819	0.460522	1.88562	0.00450122	-0.165876	0.966722	1.79886	0.0203393	-0.224745	0.815747	0.217375	0.806839	FBgn0020258	no	no
FBgn0143382	4.49498	0.0354456	0.834617	0.718677	4.29416	0.0738442	4.45879	0.0561499	1.86896	0.783511	1.20668	0.593845	1.15188	0.642422	1.22253	0.599187	FBgn0002565	no	no
FBgn0143386	0.0642933	0.556822	-0.274389	0.0174145	-0.115087	0.343006	-0.209766	0.0723771	-0.011236	0.990268	-0.196857	0.33865	0.053525	0.840089	-0.221291	0.277558	FBgn0003748	no	no
FBgn0143388	0.705337	0.102799	0.135034	0.787626	0.203661	0.71724	0.282453	0.587957	-0.21957	0.960951	-0.0641736	0.955656	0.121504	0.920753	-0.94032	0.302445	FBgn0033558	no	no
FBgn0143390	1.16147	0.0842775	0.338174	0.66575	0.889135	0.263393	0.969652	0.20533	0.223591	0.958572	0.20654	0.820216	0.369448	0.695006	0.0172553	0.991325	FBgn0033554	no	no
FBgn0143406	0.21001	0.8362	-0.393006	0.710778	0.12188	0.927109	-0.541285	0.652496	-2.13647	0.364277	-2.1731	0.0808947	-2.83847	0.0709583	-2.26844	0.0725007		no	no
FBgn0143412	-0.511884	0.0611221	-0.39024	0.156309	0.158339	0.635195	0.0108356	0.977163	-0.367941	0.747435	-0.743439	0.0636836	-0.991663	0.0469382	-1.00498	0.0173734	FBgn0087011	no	no
FBgn0143439	-0.458505	0.00509403	-0.675412	0.000693452	-0.161374	0.339485	-0.31167	0.0585618	-0.903362	0.0373888	-1.24494	0.00125901	-1.12847	0.0080781	-1.58672	0.000152849	FBgn0034974	no	no
FBgn0143447	-0.238068	0.702193	-0.196299	0.768204	0.0379782	0.963964	-0.262862	0.721614	-0.0525125	0.988141	0.0376856	0.961761	-0.0137717	0.989609	-0.347816	0.597581		no	no
FBgn0143452	0.784997	0.000124696	0.802439	0.000105371	0.501398	0.00447325	0.504457	0.00433561	-0.00728829	0.995712	0.0943111	0.729211	-0.211869	0.43437	-0.244562	0.322659	FBgn0261794	no	no
FBgn0143477	-0.931868	0.00122397	-1.17719	0.00041228	-0.704646	0.016372	-0.776065	0.00938189	0.774424	0.90244	-0.0868853	0.966442	0.825598	0.626809	1.52648	0.277558	FBgn0027580	no	no
FBgn0143484	-0.0845163	0.880001	0.0379867	0.952195	0.316448	0.595107	0.149083	0.809848	0.340662	0.93618	-1.42588	0.0956728	-0.0237297	0.98655	-0.578523	0.50354	FBgn0032362	no	no
FBgn0143488	0.186844	0.76929	0.254842	0.696443	-0.283511	0.714451	0.465266	0.490441	0.673578	0.793207	0.400614	0.646996	0.71095	0.422724	0.176708	0.864115	FBgn0002715	no	no
FBgn0143490	-0.361709	0.0251846	-0.0293997	0.876522	-0.169201	0.345636	-0.247986	0.146132	-0.133597	0.899729	0.41421	0.089384	-0.166083	0.548609	1.24374	0.000170414	FBgn0034693	no	no
FBgn0143509	0.0437402	0.865332	-0.271595	0.239837	0.090508	0.7582	-0.0591935	0.836215	0.122525	0.89257	-0.423326	0.0551998	-0.154762	0.525397	-0.647578	0.00684639	FBgn0033320	no	no
FBgn0143511	-0.671102	0.0451659	0.0113852	0.979666	-0.666548	0.0823196	-0.30397	0.414938	-0.0156337	0.995079	-0.0613551	0.911131	-0.110377	0.853853	-0.652171	0.158378	FBgn0033312	no	no
FBgn0143512	1.51334	0.000411103	1.04653	0.00481209	0.95694	0.0156757	0.91862	0.016133	0.388244	0.495324	0.545346	0.0491119	0.488097	0.117453	0.231916	0.400471	FBgn0010638	no	no
FBgn0143513	1.18985	0.000293821	0.790654	0.00432627	0.27775	0.307794	0.684497	0.0164108	-0.0312722	0.990268	0.428414	0.348782	0.268625	0.607477	0.366948	0.428973	FBgn0034259	no	no
FBgn0143516	0.280731	0.625744	0.078414	0.910141	0.678848	0.275277	0.129518	0.856626	0.0256393	0.996434	-1.38485	0.438552	2.34869	0.187939	-0.970586	0.59761	FBgn0034255	no	no
FBgn0143519	-0.566034	0.0183257	-0.411011	0.0818956	-0.162211	0.556259	-0.140982	0.599949	-0.247213	0.829763	-1.11148	0.00438944	-0.224411	0.541075	-1.14056	0.00271863	FBgn0034253	no	no
FBgn0143523	3.53891	5.95228e-05	1.29148	0.0283646	0.60694	0.370722	-0.290957	0.717361	1.27889	0.731545	0.885076	0.513898	3.70096	0.0189305	1.58787	0.203088	FBgn0034247	no	no
FBgn0143539	-0.604221	0.153325	-0.422196	0.331085	0.488834	0.303805	-0.398631	0.412106	-0.644311	0.708947	-1.01097	0.09414	-0.455848	0.495921	-0.186067	0.791912	FBgn0015721	no	no
FBgn0143547	0.0639051	0.658456	-0.200295	0.152649	0.00232596	0.99273	-0.0947554	0.553451	-0.0602981	0.960965	-0.393785	0.106513	-0.547977	0.0682115	-0.316211	0.198449	FBgn0003162	no	no
FBgn0143549	2.40372	0.00400832	1.75629	0.0297123	1.8393	0.0417887	1.43639	0.0998575	-0.00947448	0.996174	0.265837	0.583332	0.161401	0.778904	-0.538915	0.247211		no	no
FBgn0143554	0.783315	0.0252658	1.06781	0.00595908	0.72147	0.0673199	0.53225	0.157722	0.53862	0.568484	0.638426	0.117111	0.308392	0.505901	0.270794	0.541433	FBgn0050503	no	no
FBgn0143571	3.48708	0.0133641	3.83143	0.0104752	3.10636	0.0447318	4.83902	0.00677745	-0.119491	0.986698	2.49313	0.0336151	-0.986334	0.423786	2.74942	0.0211546	FBgn0012042	no	no
FBgn0143576	-0.925976	0.0331423	-1.10282	0.0175384	-0.595433	0.214877	-0.931988	0.0540887	-0.403531	0.831326	0.576099	0.28596	-0.561336	0.351894	0.726244	0.175504	FBgn0263113	no	no
FBgn0143585	-0.395851	0.133806	-1.05325	0.00176699	0.309266	0.305832	-0.53426	0.0737697	0.610446	0.136988	0.290911	0.262871	0.476655	0.112838	0.475547	0.0699249		no	no
FBgn0143593	3.95015	0.0464319	0.0479022	0.98674	0.425732	0.881866	-1.13015	0.70257	-3.29914	0.308735	-0.819694	0.637095	-2.60651	0.175075	-3.99182	0.039709	FBgn0034662	no	no
FBgn0143600	0.457378	0.600597	1.09288	0.189714	0.056694	0.963538	0.597497	0.543721	-0.249714	0.910219	-0.296646	0.559315	-0.268685	0.634577	-0.192521	0.728064	FBgn0050403	no	no
FBgn0143622	0.72089	0.0468045	0.455616	0.212957	0.683078	0.098305	0.700045	0.0803741	0.159678	0.961604	1.23251	0.0611873	0.142951	0.869653	1.54544	0.0239165		no	no
FBgn0143624	-0.579737	0.0668522	-0.71136	0.0340211	0.0926859	0.824553	-0.65643	0.0646608	-0.727131	0.364277	-0.662468	0.111866	-0.261575	0.584253	-0.87212	0.0437538	FBgn0033983	no	no
FBgn0143632	1.78544	0.00189726	-0.130904	0.819043	0.243787	0.695504	0.524172	0.336366	-0.00158051	0.999091	0.087603	0.935192	-0.893754	0.372963	-0.948085	0.298923	FBgn0002571	no	no
FBgn0143641	-1.10054	0.00222648	-0.567358	0.0713862	0.0122304	0.978493	-0.694423	0.0462872	-0.558451	0.477559	-0.774352	0.0469186	-1.34997	0.0102904	-0.66631	0.079344	FBgn0033289	no	no
FBgn0143653	0.387668	0.0313663	0.0986851	0.607132	0.246248	0.21577	0.201165	0.298345	0.503832	0.0875152	0.834138	0.000896837	0.535641	0.0321618	0.702806	0.00199193	FBgn0050371	no	no
FBgn0143659	-0.0245936	0.97206	0.349998	0.551544	-0.0461944	0.955235	0.0518581	0.945866	1.07809	0.64073	1.62541	0.0704919	1.51007	0.137645	3.64624	0.000872758	FBgn0010109	no	no
FBgn0143666	-1.39152	0.00397164	0.983083	0.0244773	-0.217745	0.674877	0.0499678	0.926754	-0.482748	0.613016	-0.835863	0.039273	-0.659852	0.135874	-0.430894	0.267098	FBgn0040993	no	no
FBgn0143677	5.61075	0.000788959	3.17844	0.0392058	3.08976	0.0739504	3.15233	0.0598352	-0.0198076	0.990895	-0.374065	0.341241	0.066821	0.898658	-1.87529	0.000386207	FBgn0027074	no	no
FBgn0143681	-0.0244794	0.907341	0.376468	0.046443	0.00181502	0.995442	0.405102	0.0465034	0.468222	0.390124	1.28432	0.000589174	0.267245	0.388743	1.20996	0.000641574	FBgn0034094	no	no
FBgn0143682	0.099653	0.650544	0.157188	0.475316	0.0118693	0.968352	0.0750899	0.774208	0.567989	0.514529	3.01555	1.22875e-05	0.527246	0.234352	3.70923	1.84231e-06	FBgn0034095	no	no
FBgn0143688	0.178196	0.0834739	0.208013	0.054394	0.276482	0.0268445	0.163551	0.14773	0.00558883	0.995712	0.312325	0.0994378	-0.0558953	0.820429	0.314744	0.101089	FBgn0032713	no	no
FBgn0143725	4.98017	0.0592421	0	1	6.20961	0.0318719	6.45541	0.0219755	3.99895	0.185866	2.77397	0.151399	1.54378	0.526164	0.702034	0.798941		no	no
FBgn0143735	0.845356	0.000340071	1.02275	0.000133196	0.559437	0.0111346	0.837226	0.00145564	0.384826	0.303493	0.379569	0.0680814	0.34263	0.140615	0.965695	0.000330517	FBgn0010226	no	no
FBgn0143767	-0.628776	0.364272	-0.0604685	0.944358	-0.768814	0.34685	0.218612	0.796666	-1.08254	0.731545	-2.89355	0.0211345	-2.0384	0.114281	-1.80072	0.1018	FBgn0050101	no	no
FBgn0143788	1.53278	0.000574545	1.12516	0.00459484	1.094	0.011111	0.636572	0.0876212	0.463707	0.145309	0.660489	0.00492177	0.527076	0.0385563	0.331872	0.100085	FBgn0021795	no	no
FBgn0143797	-0.337927	0.369534	-0.715055	0.0689234	0.232728	0.611814	-0.089879	0.849569	0.0205625	0.988141	-1.01472	0.000653509	-0.727509	0.0152133	-0.434057	0.0580973	FBgn0028955	no	no
FBgn0143819	1.25816	0.213449	1.74607	0.0867382	2.50307	0.0317627	1.24609	0.278993	0.958144	0.622391	-0.159837	0.862947	-0.152859	0.886829	-0.0724501	0.94872	FBgn0034475	no	no
FBgn0143822	-0.28042	0.68562	-0.585009	0.394651	-0.146041	0.871878	0.420311	0.579918	-0.0960652	0.978213	-0.524588	0.382238	-0.724919	0.266727	-1.16913	0.0564898		no	no
FBgn0143835	-0.581943	0.0593869	-0.404162	0.191634	0.415607	0.224807	-0.147051	0.692964	-0.44096	0.680911	-0.592498	0.130323	-1.04572	0.0387111	-0.353837	0.375746	FBgn0034485	no	no
FBgn0143841	2.31629	0.000165117	1.80987	0.000787486	1.54775	0.00447325	1.58583	0.00404315	3.21338	0.00201761	3.4811	0.000441682	2.17615	0.0196876	2.22782	0.00523594	FBgn0034647	no	no
FBgn0143854	1.40067	0.041688	0.578	0.428866	0.934364	0.240751	0.40737	0.641078	0.081982	0.969212	0.00562306	0.991738	0.0515787	0.926952	0.135303	0.773918	FBgn0034840	no	no
FBgn0143860	-0.159332	0.611513	-1.07634	0.00331285	-0.405514	0.239019	-0.709556	0.0425205	-0.216779	0.899729	-0.344843	0.399741	-0.236694	0.608701	-0.716788	0.0779962		no	no
FBgn0143871	0.00690818	0.974655	0.0180868	0.933954	-0.218626	0.264308	-0.232878	0.216427	0.0638984	0.980365	0.302118	0.482522	0.204474	0.676619	0.380905	0.363845	FBgn0034817	no	no
FBgn0143879	-0.0814715	0.925065	-0.34269	0.68595	0.0192597	0.987126	-0.214418	0.826319	0.0790637	0.98221	-0.574282	0.310587	0.511606	0.401996	-0.157982	0.815049	FBgn0085486	no	no
FBgn0143886	-0.30146	0.00737349	-0.183426	0.0850605	0.00803501	0.956567	-0.2961	0.0165018	0.0586881	0.957333	-0.103065	0.643076	0.149543	0.513233	0.152693	0.473689	FBgn0033760	no	no
FBgn0143888	0.0591206	0.816615	0.127109	0.615958	0.212397	0.436019	0.320285	0.207122	-0.279969	0.575874	-0.320613	0.134299	-0.576412	0.0361397	-0.0823127	0.741298	FBgn0025827	yes	no
FBgn0143890	-0.898001	0.0244312	-0.347775	0.371658	-0.605071	0.167455	-0.48584	0.250255	-0.18196	0.922178	-0.351121	0.355827	-0.460939	0.26445	-0.386626	0.303229	FBgn0034165	no	no
FBgn0143892	-0.526757	0.299492	-0.00457837	0.995442	-0.158226	0.81561	-0.578398	0.313839	-0.241099	0.934603	0.24789	0.6845	-0.531433	0.393117	-0.30261	0.622578	FBgn0034166	no	no
FBgn0143893	8.56653	5.26155e-05	8.52849	5.80053e-05	8.15056	0.000257831	0	1	0.263373	0.941478	0.51437	0.461753	0.204291	0.814105	-0.356278	0.640581	FBgn0004784	no	no
FBgn0143896	0.99549	0.0013738	0.720238	0.0117633	0.732883	0.0207888	0.609793	0.0393714	0.079654	0.957333	-0.0865918	0.782758	-0.0673207	0.850644	-0.119913	0.70251	FBgn0085220	no	no
FBgn0143924	2.49544	0.012427	1.87096	0.0614358	1.52858	0.179389	-0.888378	0.564002	-0.0703541	0.987141	-0.22667	0.761433	-0.00850244	0.994363	-0.13911	0.869918	FBgn0033054	no	no
FBgn0143944	-0.221496	0.414616	-0.267757	0.331233	-0.295012	0.343927	-0.16749	0.599676	-0.735914	0.490883	-0.839857	0.0962226	-1.12043	0.0709583	-1.16401	0.0288013	FBgn0034182	no	no
FBgn0143948	-0.526842	0.517647	-1.30533	0.113521	0.256596	0.804218	-0.270945	0.783139	0.449934	0.921312	-1.28018	0.168764	-1.10317	0.280978	-1.27734	0.173102	FBgn0026721	no	no
FBgn0143949	-0.880994	0.00501407	-0.840088	0.00829575	-0.813394	0.0199204	-0.504462	0.103788	-0.120708	0.970758	-1.72861	0.013053	-0.546413	0.418643	-1.51233	0.0220398	FBgn0033887	no	no
FBgn0143954	-0.418652	0.0729683	0.199976	0.402793	-0.299395	0.261088	-0.177683	0.507041	-0.0284324	0.994269	0.128867	0.878117	0.0565935	0.956257	0.249394	0.766679	FBgn0033447	no	no
FBgn0143995	0.329863	0.188536	0.219226	0.403323	0.621905	0.0381539	0.0284893	0.934892	-0.255406	0.937911	-0.482645	0.469559	-0.579305	0.418643	1.37814	0.0312931		no	no
FBgn0143997	2.32029	0.00294501	1.45968	0.0432448	2.04739	0.0161002	1.84727	0.0223138	0.793428	0.729203	1.69267	0.0354594	1.73212	0.0671989	1.31723	0.0890906	FBgn0033658	no	no
FBgn0144010	0.332607	0.0583183	0.394093	0.0334364	0.184014	0.364259	-0.0856633	0.69073	0.862366	0.0440051	1.68953	9.87745e-05	1.01069	0.011787	1.24928	0.000752541	FBgn0033072	no	no
FBgn0144011	0.16054	0.508642	0.423231	0.0815688	0.160827	0.577047	-0.246715	0.356952	-0.239976	0.843118	-0.396767	0.234792	0.227178	0.544419	0.265757	0.435849	FBgn0015399	no	no
FBgn0144023	4.06156	0.0202453	0.995461	0.630624	0.76717	0.768393	1.63678	0.442632	-0.607329	0.930474	4.55582	0.00169329	-0.358249	0.83918	4.84877	0.000887127		no	no
FBgn0144024	1.06182	0.000862258	0.746178	0.00930784	0.668217	0.0302959	0.591706	0.0436596	0.389269	0.741532	0.880319	0.0386745	0.201178	0.679484	0.659145	0.110083	FBgn0038107	no	no
FBgn0144026	0.363252	0.0131852	0.224199	0.112898	0.487997	0.00654054	0.214072	0.159359	-0.0192427	0.990268	-0.157908	0.682156	-0.25052	0.526932	-0.266663	0.466973	FBgn0034245	no	no
FBgn0144039	-0.159948	0.551314	-0.406295	0.126054	0.00983548	0.97971	0.0844575	0.794244	-0.178432	0.863489	-0.518354	0.0563561	-0.564934	0.0787651	-1.25321	0.000367612	FBgn0265187	no	no
FBgn0144045	-0.535149	0.425345	-0.700909	0.302654	-0.00444145	0.997025	-0.38442	0.629175	-0.950301	0.516899	-1.6593	0.0241309	-1.24953	0.114469	-0.981604	0.14591	FBgn0050418	no	no
FBgn0144051	0.51802	0.00551654	0.654311	0.00177253	0.569063	0.00876031	0.54447	0.0101568	0.175212	0.952902	-1.05668	0.0587001	1.15127	0.0726342	-0.642767	0.236182	FBgn0003888	no	no
FBgn0144060	0.663191	0.0300342	0.556291	0.071567	0.463776	0.172634	0.186731	0.597505	0.324115	0.871581	0.300281	0.582287	0.721138	0.204239	0.394602	0.458592	FBgn0260964	no	no
FBgn0144067	0.125982	0.240695	0.376379	0.00335088	-0.323599	0.0159833	0.250382	0.0413987	0.00521703	0.994285	0.225264	0.10524	0.0799489	0.623563	-0.0754162	0.625168	FBgn0000119	no	no
FBgn0144085	0.244092	0.0848899	0.556071	0.0016986	0.378789	0.0272126	0.505618	0.00630297	-0.264418	0.495324	-0.100632	0.6086	-0.410553	0.0673805	-0.419833	0.0279644	FBgn0062978	no	no
FBgn0144090	-1.33882	0.00944781	-0.843771	0.0815609	-1.34933	0.0223929	0.340895	0.518829	-0.511899	0.875622	-0.158098	0.870053	-1.04124	0.266225	-0.698349	0.417063		no	no
FBgn0144100	-2.52606	0.000186771	-1.89916	0.00111469	-2.10097	0.00152459	-0.0570842	0.921678	-0.0183099	0.995712	-0.214388	0.815228	-0.433317	0.648487	-1.09687	0.179653		no	no
FBgn0144173	-1.65749	0.0796882	-0.273492	0.786395	0.352954	0.756606	0.239778	0.828684	-0.455765	0.947779	-2.54474	0.0929147	-0.972022	0.51248	-1.20892	0.375746	FBgn0044047	no	no
FBgn0144181	-0.850326	0.0181199	-1.03501	0.00807465	-0.682305	0.0844607	-0.307769	0.424982	-0.10094	0.960951	-0.585205	0.149153	-0.0852866	0.875328	-0.273406	0.52891	FBgn0029608	no	no
FBgn0144184	0.315401	0.238529	0.442738	0.107231	0.305858	0.322663	0.412964	0.162407	0.0165944	0.990895	-0.354253	0.276847	-0.109587	0.790167	-0.236559	0.486342	FBgn0023525	no	no
FBgn0144189	0.392715	0.230505	0.512757	0.124655	0.619159	0.0998241	-0.335863	0.384246	0.180105	0.948351	-0.340706	0.530362	-0.469953	0.417644	-0.16697	0.787595	FBgn0053548	no	no
FBgn0144193	-0.257959	0.791671	-0.755966	0.42156	0.887428	0.393538	-0.0611816	0.959075	0.521499	0.90397	-0.896377	0.374785	-1.41002	0.204838	-0.453407	0.683158	FBgn0001114	no	no
FBgn0144206	-0.147054	0.513294	-0.473392	0.0409596	0.287262	0.246154	-0.103636	0.697439	0.0716517	0.953474	-0.362346	0.0982864	0.1304	0.608701	-0.473703	0.037181	FBgn0029863	no	no
FBgn0144210	1.09244	0.000508139	0.670248	0.0113357	0.494312	0.0718541	0.400006	0.125448	0.0904841	0.867506	0.256086	0.0691827	0.212309	0.173174	0.00632791	0.97719	FBgn0014868	no	no
FBgn0144213	-0.103044	0.708834	-0.132626	0.642888	-1.07216	0.00390014	-0.202882	0.502463	-0.0286958	0.990895	0.166552	0.792481	0.454563	0.45749	-0.127094	0.857416	FBgn0043001	no	no
FBgn0144214	1.09966	0.00108573	1.10132	0.00145029	0.552837	0.0797849	0.806019	0.0149869	0.035843	0.984021	0.403434	0.125149	0.317165	0.277995	0.319947	0.228488	FBgn0031662	no	no
FBgn0144240	-0.726019	0.25554	-0.937426	0.152085	0.0455964	0.960418	-1.02682	0.153791	0.15257	0.958572	-0.157827	0.79958	-0.399324	0.515879	-0.463136	0.410198	FBgn0030968	no	no
FBgn0144253	0.231524	0.33381	0.248877	0.308836	0.0758773	0.813768	-0.0425903	0.892597	-0.117842	0.922178	0.0133236	0.967069	-0.291452	0.275542	0.634272	0.0138205	FBgn0032779	no	no
FBgn0144263	1.47405	0.000183362	1.10972	0.00114542	0.784293	0.0166213	0.827332	0.0113643	0.617382	0.110719	0.788792	0.00620786	0.615712	0.0483078	0.386497	0.12444	FBgn0031049	no	no
FBgn0144277	1.84153	0.00446001	0.302348	0.640583	-0.82046	0.257009	-0.370058	0.615106	-1.60361	0.767136	-0.539332	0.766457	4.37259	0.00950903	1.30321	0.329071		no	no
FBgn0144285	-0.211478	0.392682	-0.576935	0.0288731	-0.0159019	0.963812	-0.117554	0.694224	-0.0474721	0.985653	-1.30787	0.00480124	-0.512867	0.231461	-1.12037	0.00892545	FBgn0030615	no	no
FBgn0144296	1.41137	0.0189267	0.132655	0.855289	0.809227	0.234352	0.0476548	0.956224	0.0713445	0.985663	0.503359	0.409069	0.188116	0.806115	-0.285348	0.675442	FBgn0040514	no	no
FBgn0144354	-0.724393	0.0175421	-0.439932	0.133735	-0.52561	0.114163	-0.629196	0.0552242	-0.871286	0.139977	-0.549115	0.135154	-0.442772	0.276951	-1.31266	0.00258371	FBgn0000061	no	no
FBgn0144368	-0.39831	0.0243152	-0.118908	0.512956	0.0288704	0.903297	-0.322309	0.0869928	0.144417	0.867506	0.290212	0.192429	0.316929	0.201504	0.394625	0.0803543	FBgn0267001	no	no
FBgn0144372	-0.205974	0.626749	-0.135116	0.768204	0.52133	0.252118	-0.0801265	0.879532	-0.314243	0.957435	-0.704776	0.557838	-0.495564	0.714358	-0.94897	0.425491	FBgn0030389	no	no
FBgn0144402	-0.889099	0.0521198	-0.100029	0.848552	-0.158955	0.784447	-0.568106	0.257408	0.0240344	0.984683	-0.262101	0.147202	-0.0730818	0.740983	-0.143416	0.446218	FBgn0029930	no	no
FBgn0144405	0.0611241	0.541021	-0.0643833	0.533488	-0.0666347	0.570506	-0.124473	0.241371	0.0180105	0.988141	0.652902	0.00729458	0.097085	0.705105	0.292527	0.173102	FBgn0020381	no	no
FBgn0144410	0.342325	0.109601	0.861223	0.00146921	0.335029	0.173958	0.486534	0.0473367	0.333516	0.633147	0.761248	0.012247	0.0579892	0.876653	0.255486	0.364215	FBgn0039944	no	no
FBgn0144416	-1.02981	0.000305353	-1.12928	0.000225142	-0.195674	0.414049	-0.619199	0.0134344	-0.140789	0.906425	-1.02623	0.00196313	-0.244375	0.40695	-0.260382	0.333811	FBgn0029820	no	no
FBgn0144420	1.15107	0.000603369	0.950735	0.00250748	0.501032	0.0904235	0.746521	0.0162405	0.282216	0.193058	0.422821	0.00556986	0.530909	0.00413537	0.353371	0.012232	FBgn0031256	no	no
FBgn0144422	-0.940119	0.000966418	-0.746684	0.00492347	-0.72089	0.0125363	-0.978339	0.00252094	-0.539688	0.684014	-1.78056	0.00302564	-1.11442	0.063083	-0.563654	0.241775	FBgn0260006	no	no
FBgn0144431	1.07575	0.000850224	1.02684	0.00151292	0.120446	0.719975	0.724184	0.0195535	0.175679	0.941478	0.505992	0.259752	0.69339	0.1668	0.336061	0.474392	FBgn0031257	no	no
FBgn0144433	-0.435253	0.0379018	-0.118217	0.595349	-0.137512	0.583558	-0.236045	0.299228	-0.629402	0.736719	-1.17408	0.0705477	-1.20054	0.110837	0.149556	0.851389	FBgn0029689	no	no
FBgn0144470	0.239893	0.275301	0.183522	0.423284	0.586527	0.0272367	-0.0418683	0.883896	-0.261739	0.75137	-0.988677	0.0034895	-0.232992	0.453971	-0.804484	0.00917156	FBgn0030544	no	no
FBgn0144501	0.149993	0.521978	-0.851399	0.0024105	0.205143	0.442788	-0.217797	0.395987	-0.0319912	0.985192	-0.298679	0.24836	0.133319	0.663067	0.00056182	1	FBgn0030625	no	no
FBgn0144503	-0.764836	0.00697831	-0.666493	0.0182126	-0.373111	0.203368	-0.825882	0.0106487	-0.362961	0.712285	-1.13928	0.00459744	-0.472129	0.207929	-0.739214	0.0349109	FBgn0261703	no	no
FBgn0144532	-0.500685	0.0383861	-0.352931	0.141591	-0.0230823	0.945953	0.0843937	0.77395	-0.0259041	0.995712	0.176314	0.871768	1.24707	0.220295	0.0794195	0.951965		no	no
FBgn0144540	0.679572	0.000177279	0.356343	0.00940918	0.299013	0.0386151	-0.0326796	0.832183	0.522035	0.224041	-0.341494	0.180888	1.8534	2.48148e-05	0.536911	0.0406502		no	no
FBgn0144549	0.251148	0.239859	0.0585114	0.814305	0.150333	0.565807	-0.0511028	0.852482	0.149497	0.937001	-0.0993473	0.804006	-0.0244678	0.961566	0.275702	0.445468		no	no
FBgn0144586	0.759106	0.00253361	0.930471	0.000989871	0.162798	0.542019	0.783349	0.0061192	0.912797	0.0773087	1.27116	0.00248894	0.677234	0.0979389	0.953053	0.010933	FBgn0031289	no	no
FBgn0144651	-0.657682	0.362003	-0.43259	0.569914	-0.318138	0.729591	-0.0602259	0.94969	-0.382683	0.707575	-1.38868	0.00185804	-0.569352	0.152219	-0.736054	0.0435383	FBgn0031703	no	no
FBgn0144653	-0.829991	0.309512	-1.58832	0.067759	0.135862	0.903459	-0.0565597	0.957635	0.0604504	0.990268	-1.92176	0.0502935	-1.61865	0.13231	-1.79278	0.0627291	FBgn0031693	no	no
FBgn0144654	-0.200338	0.432108	0.116848	0.677744	-0.0693094	0.838151	0.208102	0.467837	-0.328686	0.570986	-0.501041	0.0522098	-0.512573	0.088639	-0.340235	0.177061	FBgn0046114	no	no
FBgn0144657	1.76509	0.000124858	1.39941	0.000531307	0.735573	0.0350183	0.991355	0.00790435	0.174722	0.946631	0.593692	0.199968	0.639581	0.215108	0.583276	0.211444	FBgn0013269	no	no
FBgn0144658	-1.42458	0.232666	-1.68267	0.17148	-0.373564	0.80736	-0.297596	0.83863	-0.186465	0.974205	-0.847282	0.422741	-1.3776	0.23198	-1.63409	0.121301	FBgn0037230	no	no
FBgn0144683	-1.3304	0.191253	-1.69649	0.111405	-0.492622	0.69718	-0.905982	0.432723	0.387209	0.953548	-2.08289	0.108327	-2.01456	0.166821	-1.02723	0.426364		no	no
FBgn0144690	-0.322655	0.274977	-0.517681	0.0901416	-0.588662	0.0893041	-0.427911	0.194324	-0.269271	0.981444	-0.819407	0.695486	2.59194	0.191893	-1.35728	0.516359	FBgn0002905	no	no
FBgn0144694	2.24667	0.198769	-2.05038	0.380337	5.34995	0.00489727	1.7402	0.42606	1.22506	0.224041	0.688327	0.256253	1.58735	0.037257	3.09255	0.000164988	FBgn0039736	no	no
FBgn0144695	1.24455	0.000260878	0.919793	0.00193797	0.496729	0.0738999	0.838519	0.0069066	0.211068	0.875622	0.300557	0.387685	0.328813	0.382797	0.101789	0.804903	FBgn0039735	no	no
FBgn0144707	2.6997	0.0321181	1.52162	0.238605	1.52474	0.300221	1.51291	0.290306	-0.916593	0.899729	0.0591324	0.977488	-1.58713	0.403871	-1.88657	0.279262	FBgn0038973	no	no
FBgn0144716	-0.33132	0.343869	-0.141336	0.717742	0.0263502	0.957982	-0.36882	0.348547	-0.122963	0.960621	-0.602383	0.197612	-0.524605	0.307142	-0.883509	0.0650221	FBgn0038839	no	no
FBgn0144727	-1.06235	0.0281404	-1.91652	0.00165652	0.970361	0.0647927	-0.988291	0.0625575	0.645906	0.800806	0.194941	0.830899	-0.026936	0.98398	0.382207	0.66684	FBgn0017590	no	no
FBgn0144728	-0.415116	0.748828	-1.32699	0.294992	0.203538	0.902829	0.000177912	1	0.254892	0.961604	-1.90202	0.0852123	-1.54005	0.201448	-1.10783	0.301529	FBgn0039031	no	no
FBgn0144731	-0.409973	0.491126	-0.0766025	0.915343	-0.599901	0.382824	-0.238035	0.74198	-0.803867	0.348049	-1.46057	0.0063877	-0.864255	0.106408	-1.1686	0.0169814	FBgn0039038	no	no
FBgn0144746	1.23041	0.147722	1.40898	0.106581	0.936728	0.357849	0.706405	0.491785	-1.12521	0.447166	-1.5147	0.0479644	-0.638865	0.415262	-1.12265	0.119203		no	no
FBgn0144757	0.804624	0.000844224	0.319576	0.106213	0.489215	0.0332881	-0.0257952	0.921114	1.31007	0.0107309	0.17541	0.660014	1.48558	0.00413537	1.04914	0.00855579	FBgn0005659	no	no
FBgn0144775	0.0587264	0.964335	-0.336765	0.775973	0.734628	0.551124	0.377566	0.766294	0.65324	0.863008	-0.887611	0.382083	-0.315753	0.802716	-0.599592	0.577055	FBgn0039073	no	no
FBgn0144787	-0.990305	0.0502516	-0.0228247	0.97205	-0.248076	0.68849	0.052277	0.936304	-0.896102	0.715429	-0.119165	0.902749	-0.154392	0.889025	-0.00977456	0.995351	FBgn0039089	no	no
FBgn0144797	0.0179963	0.888578	0.220296	0.0573317	0.0353931	0.809576	0.353602	0.0102487	0.147249	0.822327	-0.155975	0.418918	0.079755	0.723148	-0.10571	0.607492	FBgn0051523	no	no
FBgn0144805	0.371606	0.0517755	0.0142159	0.954601	0.441193	0.0468792	0.00707989	0.979068	-0.0118331	0.995712	-1.09439	0.019441	-0.125108	0.821796	-0.794418	0.0715261	FBgn0037387	no	no
FBgn0144814	-0.232071	0.420475	-0.436968	0.133186	-0.353653	0.28	-0.0424782	0.91075	-0.293928	0.919707	0.151165	0.821612	0.174892	0.81661	-0.207573	0.766537	FBgn0037773	no	no
FBgn0144815	-0.537676	0.24484	-1.03643	0.0376534	-0.419889	0.444219	-0.563304	0.276677	1.13874	0.826577	1.60441	0.270996	1.36418	0.401671	1.22078	0.423006		no	no
FBgn0144820	1.07207	0.0392161	1.35526	0.0152418	0.713758	0.225372	0.469533	0.429126	-0.403024	0.945448	-0.381929	0.752497	1.33088	0.252809	-0.263228	0.843117	FBgn0014861	no	no
FBgn0144822	0.898662	0.00113701	1.02906	0.000695773	0.864159	0.00444213	0.596829	0.0239488	0.379967	0.405903	0.407237	0.0780128	0.40725	0.123859	0.804956	0.00250036	FBgn0086365	no	no
FBgn0144823	-0.706238	0.0114937	-0.819572	0.00637921	-0.630399	0.0409901	-0.971136	0.00548605	0.22046	0.922178	-0.522885	0.252324	0.04486	0.94292	0.00087166	1	FBgn0019952	no	no
FBgn0144840	0.360801	0.0963747	0.256695	0.248605	-0.191733	0.464708	0.0373752	0.897549	0.51954	0.656578	0.718263	0.106513	0.458039	0.352222	0.867052	0.0569744	FBgn0260386	no	no
FBgn0144847	1.96375	0.000377765	0.0654339	0.900291	2.0641	0.000985523	0.214397	0.672267	0.592134	0.909884	-0.692069	0.588717	1.54404	0.219253	-1.09265	0.381935	FBgn0039795	no	no
FBgn0144853	0.306227	0.526732	0.534522	0.257393	0.92106	0.0844607	0.542361	0.299165	-0.265347	0.90397	0.0394254	0.949784	-0.563078	0.306166	-0.152829	0.798302	FBgn0039804	no	no
FBgn0144855	0.342136	0.384666	-0.110918	0.808344	1.43038	0.00540757	0.114572	0.817972	-0.867505	0.678444	-1.52437	0.0556985	-2.10714	0.038682	-0.75763	0.325844	FBgn0039805	no	no
FBgn0144856	-1.4758	0.00281116	-0.494685	0.236808	-0.189173	0.717154	-0.322691	0.493877	-0.548075	0.731039	0.198532	0.735408	-0.417058	0.486409	-0.0227663	0.977713	FBgn0015032	no	no
FBgn0144884	1.0138	0.000392264	0.751775	0.00314485	0.506556	0.0424184	0.628534	0.0146551	0.323307	0.154857	0.460795	0.00542261	0.41245	0.0253461	0.173031	0.223807	FBgn0038829	no	no
FBgn0144885	0.218485	0.522696	-0.609169	0.0795316	-1.11265	0.0110125	-0.576283	0.121069	0.833672	0.440237	1.13866	0.0381567	0.816164	0.167243	0.686519	0.195736	FBgn0038828	no	no
FBgn0144888	-0.48876	0.0212891	-0.33191	0.110892	-0.240679	0.300783	-0.135481	0.569548	0.418563	0.409207	0.505064	0.0526574	0.0796989	0.80775	0.515141	0.04827	FBgn0051200	no	no
FBgn0144889	-0.343429	0.128975	0.646582	0.00997235	0.272055	0.292999	0.342946	0.167255	0.386775	0.490508	0.735205	0.0116776	0.237017	0.418594	0.541651	0.0458751	FBgn0051199	no	no
FBgn0144894	-0.845994	0.0138004	-1.29315	0.00163189	0.00315186	0.995442	-0.853167	0.0250511	-0.548521	0.741532	-0.73058	0.20471	-1.63419	0.0324243	-0.678868	0.241349	FBgn0038820	no	no
FBgn0144896	-0.814791	0.000780895	0.176709	0.365686	-0.423386	0.0565242	-0.176894	0.409777	0.0907149	0.954621	0.0809634	0.812295	-0.144994	0.681576	0.688888	0.0262025	FBgn0038818	no	no
FBgn0144902	1.03615	0.000676388	1.11664	0.000577175	0.162398	0.5842	0.867035	0.00578714	0.323022	0.741121	0.621517	0.0657797	0.579223	0.129004	0.772136	0.026587	FBgn0038811	no	no
FBgn0144908	1.623	0.0475731	1.2812	0.125208	2.4765	0.0129716	1.39268	0.129817	-0.47056	0.906702	-0.618761	0.514767	-0.871943	0.395346	-1.56109	0.108994		no	no
FBgn0144909	-0.17413	0.258262	-0.110072	0.503866	-0.0339943	0.871878	-0.11044	0.534727	-0.382384	0.733639	-0.477384	0.210458	0.0427041	0.935138	-0.367386	0.342217	FBgn0039590	no	no
FBgn0144917	0.371292	0.392272	-0.21315	0.660959	0.274304	0.609026	0.25537	0.622651	0.0194999	0.994636	-0.53577	0.329328	-0.455889	0.447813	-0.258761	0.668651	FBgn0051431	no	no
FBgn0144925	0.543076	0.654831	-1.5491	0.230899	1.51599	0.244166	0.398226	0.785531	0.786894	0.780058	-0.325935	0.751103	-0.729122	0.478013	0.605855	0.526564	FBgn0039239	no	no
FBgn0144933	0.404527	0.262686	-0.276446	0.47382	0.640928	0.122218	0.16387	0.715538	0.222751	0.831326	-0.414942	0.166967	0.147748	0.677709	-0.13562	0.690974	FBgn0039844	no	no
FBgn0144941	0.277597	0.36821	0.384597	0.218717	0.728254	0.044131	0.688831	0.0480301	-0.0745484	0.952076	-1.29813	9.80557e-05	-0.0963549	0.72066	-0.0209378	0.947514	FBgn0039464	no	no
FBgn0144949	0.603458	0.284572	-0.239138	0.713571	0.4162	0.547689	-0.0361322	0.963684	0.461445	0.731545	1.16758	0.0171275	0.350372	0.495921	0.679577	0.135829	FBgn0039255	no	no
FBgn0144950	-0.121601	0.89298	2.40465	0.00620753	1.25853	0.145841	1.47962	0.0775047	-0.827703	0.77694	0.973192	0.282768	-0.560696	0.598275	3.62729	0.00154189	FBgn0039257	no	no
FBgn0144959	1.33569	0.117791	-1.17419	0.245888	-1.29076	0.285462	0.370684	0.743237	-0.689232	0.912076	-0.28699	0.852557	-1.33459	0.386314	-2.21666	0.129326	FBgn0038790	no	no
FBgn0144963	-0.474803	0.160833	-0.380128	0.274221	-1.00459	0.0200824	0.0952638	0.82368	-0.49904	0.741707	-0.621641	0.239805	-0.370387	0.53399	-0.707369	0.183195	FBgn0038790	no	no
FBgn0144972	1.08849	0.000656822	0.901927	0.0026749	0.196086	0.516177	0.675765	0.021803	0.34094	0.829763	0.687492	0.124475	0.734016	0.147584	0.652935	0.147534	FBgn0038989	no	no
FBgn0144990	-0.330103	0.0869674	-0.507673	0.0166847	-0.433897	0.0543302	-0.251039	0.236734	0.312416	0.514529	0.866499	0.00160473	-0.00366243	0.992713	0.840593	0.00143768	FBgn0265042	no	no
FBgn0144993	0.642537	0.000208011	0.327249	0.0135664	0.156739	0.251226	0.316097	0.0241426	0.0415806	0.978928	0.224108	0.394389	0.0608164	0.857502	0.389394	0.129532	FBgn0001296	no	no
FBgn0144994	0.131263	0.704012	-0.224259	0.522438	0.887806	0.0236085	0.158797	0.692097	-0.10126	0.960951	-0.637925	0.117079	-0.262305	0.573303	-0.781079	0.0617731	FBgn0038076	no	no
FBgn0144996	1.06277	0.01471	1.15565	0.011549	1.05638	0.0324851	1.15537	0.0190592	1.95846	0.139977	0.721688	0.398272	1.17274	0.2028	1.0123	0.223474	FBgn0039495	no	no
FBgn0145006	1.05527	0.000319193	0.987547	0.000647171	0.1725	0.510816	0.924043	0.00242715	0.108581	0.957333	0.761892	0.0480623	0.262544	0.534808	0.361566	0.339246	FBgn0038951	no	no
FBgn0145020	-0.102494	0.704298	-0.111888	0.696409	0.267152	0.361966	0.247757	0.383748	0.0209572	0.990268	0.147851	0.656343	-0.443815	0.190653	0.332351	0.276589	FBgn0038930	no	no
FBgn0145028	0.547589	0.164919	0.0969918	0.839349	0.280205	0.568801	0.254492	0.596777	0.0124098	0.995712	-0.41531	0.322359	0.0660782	0.907397	-0.165559	0.726562	FBgn0039500	no	no
FBgn0145035	-0.0373425	0.943301	0.900391	0.0484069	0.938853	0.0635973	0.363359	0.471852	-0.683162	0.63552	-0.517906	0.372058	-1.59292	0.0355747	0.408813	0.489261	FBgn0039719	no	no
FBgn0145038	-0.275296	0.812055	-0.343706	0.774412	1.4499	0.184854	-0.171522	0.905411	-0.709636	0.715017	-0.218371	0.768546	-0.810045	0.278267	1.4547	0.0253507	FBgn0038967	no	no
FBgn0145049	-0.110349	0.685145	-0.387553	0.140858	0.0594426	0.866867	-0.524413	0.0715392	0.136259	0.969036	0.415386	0.543231	-0.208382	0.805782	-0.13967	0.869634	FBgn0039827	no	no
FBgn0145050	1.0642	0.000208011	0.934102	0.000573488	0.187133	0.429576	0.864437	0.00234178	0.205175	0.919707	0.810661	0.0541567	0.556132	0.222478	0.914866	0.0319759	FBgn0039828	no	no
FBgn0145055	2.20327	0.00401468	-0.421256	0.620593	0.362727	0.705958	1.15325	0.145204	1.07108	0.567472	1.53486	0.061041	1.25096	0.168912	0.382494	0.687861	FBgn0037672	no	no
FBgn0145063	1.24762	0.385569	1.92528	0.175234	2.6268	0.0982206	2.21982	0.149267	0.137769	0.98653	-1.56251	0.226025	-1.0829	0.442703	-2.06912	0.119085	FBgn0039685	no	no
FBgn0145070	-0.653525	0.00996998	-0.294408	0.21438	-0.225495	0.411436	-0.287752	0.266902	0.248411	0.889634	0.356274	0.426966	0.0390521	0.949032	0.366945	0.411437	FBgn0039663	no	no
FBgn0145075	-0.0335762	0.828492	-0.334637	0.0261391	-0.164339	0.303362	-0.522649	0.00480651	0.168883	0.846488	0.0934328	0.724057	0.120724	0.667553	0.034197	0.917871	FBgn0263236	no	no
FBgn0145095	0.160142	0.894422	-1.69354	0.1632	0.849549	0.483711	-1.37127	0.320226	0.274462	0.957333	-1.70885	0.086975	-0.765566	0.473425	-1.09169	0.260199	FBgn0039609	no	no
FBgn0145096	-1.1783	0.246997	-1.57396	0.135339	0.0120184	0.995295	-0.886653	0.443585	0.413123	0.93374	-1.235	0.205273	-1.07212	0.317999	-1.35191	0.169966	FBgn0039611	no	no
FBgn0145097	-0.281481	0.695367	-1.23513	0.0886017	0.531092	0.509808	-0.0845301	0.925713	0.436367	0.906425	-0.588418	0.501791	-0.834263	0.373572	-0.621396	0.481445	FBgn0039613	no	no
FBgn0145109	-1.65027	0.000340071	-1.63479	0.000464759	-0.855907	0.0306605	-0.94898	0.0170063	-0.391925	0.805111	-1.27851	0.0171275	-0.715482	0.189949	-0.341177	0.507617	FBgn0038957	no	no
FBgn0145110	-1.09934	0.0137641	-1.1367	0.0141505	-1.05769	0.0353582	-1.06588	0.0299147	-0.300638	0.927855	-0.770654	0.23669	-0.912823	0.210777	0.408031	0.547598	FBgn0038959	no	no
FBgn0145117	-0.088698	0.616989	-0.127274	0.476862	0.285316	0.139343	-0.0892451	0.660367	-0.354945	0.650525	0.0535329	0.879126	-0.510192	0.137645	0.982718	0.00352208	FBgn0001321	no	no
FBgn0145127	1.77112	0.000273827	1.75125	0.000365926	1.36243	0.00408243	1.40034	0.00371042	1.67077	0.785775	1.12862	0.593942	4.40952	0.0690173	1.70346	0.390576	FBgn0003187	no	no
FBgn0145152	1.68759	0.0750194	1.94595	0.0315414	3.31662	0.0021174	0.436479	0.801589	-0.552175	0.865855	-0.943778	0.278696	-0.700158	0.459892	-0.544923	0.547932	FBgn0038732	no	no
FBgn0145184	0.398289	0.35357	0.990927	0.0293108	0.74039	0.131165	0.912082	0.0569628	0.509102	0.146671	1.71759	7.042e-06	0.416718	0.107269	0.839661	0.00143768	FBgn0037906	no	no
FBgn0145198	1.17719	0.372778	0.539371	0.726424	3.19602	0.0299543	0.519533	0.770901	-2.38074	0.731545	-4.0194	0.122196	-3.68315	0.194318	-2.54596	0.281624	FBgn0263748	no	no
FBgn0145201	-0.385708	0.555536	-1.0093	0.123972	-0.11295	0.896776	-0.664615	0.352821	0.0456636	0.990766	-1.42625	0.111027	-1.40983	0.163096	-1.08523	0.222864	FBgn0000594	no	no
FBgn0145233	-0.0938797	0.357918	-0.659253	6.97328e-05	-0.140391	0.224799	-0.558733	0.0006981	0.0605563	0.964175	0.593891	0.0282662	-0.0852534	0.797628	0.715381	0.010441	FBgn0037288	no	no
FBgn0145247	0.162486	0.287232	0.0663195	0.699876	-0.128786	0.483711	0.0855691	0.640712	-0.143798	0.922996	-0.3563	0.232469	-0.1388	0.694741	-0.171282	0.600248	FBgn0085342	no	no
FBgn0145256	-0.148141	0.885871	-0.283506	0.781336	0.10921	0.930932	-0.396661	0.726988	0.281893	0.873215	-0.0743399	0.888716	0.168932	0.763037	-0.148925	0.783576		no	no
FBgn0145258	0.0306465	0.835734	0.0430441	0.776395	-0.145134	0.344185	0.155419	0.289956	-0.145115	0.888354	-0.633895	0.019441	-0.150016	0.608418	-0.546031	0.0364979	FBgn0032618	no	no
FBgn0145262	-0.85647	0.0491069	-1.10628	0.0189398	-1.4105	0.0118512	-1.30544	0.0148882	-0.155815	0.973408	0.0843172	0.932698	1.06576	0.236073	-0.0475368	0.969736	FBgn0002542	no	no
FBgn0145264	-0.476461	0.185232	-0.77377	0.0443981	-0.554019	0.184655	-0.123867	0.784423	-0.058321	0.990268	-0.27741	0.823749	0.473078	0.703998	-0.287354	0.831476	FBgn0051501	no	no
FBgn0145273	-1.35427	0.000165117	-0.857052	0.0026749	-0.839246	0.00630118	-0.232636	0.373968	-0.515802	0.224041	0.180893	0.489909	-0.0664859	0.839527	-0.37913	0.133454	FBgn0264785	no	no
FBgn0145293	-0.430591	0.0742483	-0.543072	0.0340211	-0.367283	0.181738	-0.0188732	0.952797	-0.216537	0.93713	0.597817	0.237392	-0.427342	0.45749	0.538574	0.289845		no	no
FBgn0145295	0.214806	0.508849	0.192861	0.569833	0.235645	0.538319	0.116945	0.766294	0.053876	0.964773	0.00400906	0.990344	-0.0738872	0.804212	0.039289	0.900356		no	no
FBgn0145298	-0.386764	0.109722	0.195618	0.437221	-0.22238	0.438431	0.207833	0.451124	0.06447	0.978928	-1.04804	0.0165376	-0.063943	0.906888	-0.910093	0.0294633	FBgn0051288	no	no
FBgn0145302	1.29116	0.000815998	0.485784	0.118447	0.542286	0.117899	0.764461	0.0293735	0.159301	0.90244	0.538452	0.0691827	-0.0819779	0.828475	0.407451	0.165243		no	no
FBgn0145311	0.199296	0.733826	0.226552	0.712546	-0.264982	0.712891	-0.08958	0.904802	-0.136805	0.950207	-0.123158	0.790825	0.198677	0.677891	-0.224901	0.614567	FBgn0037654	no	no
FBgn0145313	1.18992	0.0164893	0.474742	0.330068	0.677917	0.211204	0.186953	0.756077	0.473259	0.793207	1.04232	0.0662915	0.240731	0.722811	0.578388	0.305723	FBgn0028949	no	no
FBgn0145319	-1.0687	0.00102978	-0.236507	0.372557	-0.184003	0.556053	-0.438931	0.125448	-0.46191	0.093469	-0.614062	0.00436271	-0.138694	0.496861	-0.78912	0.000635828		no	no
FBgn0145335	5.20024	0.0100442	2.31058	0.317834	3.40103	0.156152	0.549286	0.884066	-0.158418	0.960621	0.692153	0.226025	-0.299371	0.663328	-0.00909234	0.993538	FBgn0028949	no	no
FBgn0145336	-0.23202	0.0354514	-0.209467	0.0626025	0.125276	0.309712	-0.136387	0.250957	0.104882	0.875622	-0.233419	0.17145	-0.0966491	0.630026	-0.278285	0.107931	FBgn0037955	no	no
FBgn0145340	-0.0556021	0.623741	0.0962626	0.390389	-0.213689	0.0859007	0.124772	0.295964	0.7305	0.00751219	0.50936	0.0154421	1.12551	0.000162543	0.0357823	0.891603	FBgn0260004	no	no
FBgn0145342	0.48786	0.00402931	1.01601	5.80053e-05	0.497843	0.00974019	0.512471	0.0078007	0.38689	0.576341	0.308063	0.305506	0.494174	0.141337	0.685625	0.0272012	FBgn0039419	no	no
FBgn0145343	0.0327624	0.893174	0.0490768	0.844464	0.0156417	0.959371	-0.256799	0.273654	0.0711567	0.990268	1.00936	0.394389	0.388126	0.803153	-0.232869	0.889472	FBgn0039420	no	no
FBgn0145364	0.228425	0.504681	0.255786	0.464141	-0.0275154	0.955645	0.347054	0.352287	0.105929	0.975072	0.449203	0.474204	0.0723146	0.932638	0.850944	0.156926	FBgn0015351	no	no
FBgn0145372	-0.266242	0.207949	-1.24637	0.000159229	-0.0587929	0.837424	-0.682411	0.010905	-0.526077	0.305247	-0.298434	0.296655	-0.570448	0.0930866	-0.305291	0.283514	FBgn0051344	no	no
FBgn0145384	-0.230041	0.702093	-0.750613	0.200179	-0.521277	0.448222	-0.12832	0.859998	0.129119	0.966722	-1.3637	0.0341812	-0.0251136	0.978894	-0.314837	0.63222	FBgn0003319	no	no
FBgn0145398	0.28892	0.306248	0.255095	0.381096	0.0106835	0.980041	0.160487	0.635364	0.140298	0.946096	0.792322	0.0397688	0.545234	0.188084	0.607719	0.104119	FBgn0037958	yes	no
FBgn0145404	-0.198611	0.7224	-0.212723	0.717636	-0.300002	0.652429	-0.285622	0.656476	-0.292818	0.948351	-1.43536	0.106513	-0.248691	0.819316	-0.0798173	0.946542	FBgn0004118	no	no
FBgn0145419	-1.33434	0.118375	-1.52382	0.0881219	-0.207367	0.853028	-0.733061	0.45036	0.143305	0.957333	0.0616986	0.917752	0.226457	0.700912	-0.27491	0.615518	FBgn0039180	no	no
FBgn0145429	-0.14216	0.50569	-0.164165	0.451545	0.707868	0.00802999	-0.136674	0.574673	0.0481434	0.980918	-0.398306	0.214553	-0.323346	0.363319	-0.605897	0.0650784	FBgn0038017	no	no
FBgn0145443	1.04768	0.00400832	0.0779921	0.84115	0.771696	0.0435402	0.50253	0.161196	0.72546	0.471752	0.0114136	0.985423	0.237673	0.677709	-0.0936115	0.885004	FBgn0086691	no	no
FBgn0145444	0.696285	0.00133849	1.0117	0.000189368	1.1583	0.000257831	0.608776	0.00772405	-0.117488	0.960621	-0.358404	0.419049	-0.423415	0.372963	-0.0862545	0.879171	FBgn0038774	no	no
FBgn0145464	-0.319754	0.233824	-0.366246	0.182102	0.0600649	0.870667	-0.077989	0.817857	0.290205	0.613998	-0.171236	0.487606	0.27836	0.282292	0.335399	0.154566	FBgn0045842	no	no
FBgn0145469	-1.3599	0.00307451	-1.15758	0.00946746	-0.0909227	0.864717	-0.492514	0.254216	-0.149095	0.952076	-0.356857	0.447432	-0.730983	0.15572	0.485841	0.278667	FBgn0037753	no	no
FBgn0145483	-0.637367	0.389124	0.0118017	0.991495	-0.425032	0.642778	-0.739593	0.387244	-0.978013	0.206632	-1.32766	0.010977	-1.66101	0.0108168	-1.23305	0.0143109	FBgn0039780	no	no
FBgn0145484	-0.66759	0.0653187	-0.71699	0.057221	-0.395393	0.339491	-0.0218989	0.963684	-1.10188	0.600254	-2.10053	0.0339506	-0.467565	0.637317	-1.58168	0.0821572	FBgn0026190	no	no
FBgn0145486	-0.316244	0.209942	-0.152142	0.576335	0.505443	0.08047	0.098672	0.752463	-0.228615	0.678444	-0.153672	0.462822	-0.0804779	0.74264	-0.156856	0.452922	FBgn0003475	no	no
FBgn0145497	-0.936514	0.0431631	-0.262423	0.583588	-1.23979	0.0292156	-0.298191	0.574673	0.053991	0.992596	0.256194	0.854787	1.16224	0.3803	1.07016	0.381115	FBgn0031609	no	no
FBgn0145498	1.32756	0.000359035	1.32425	0.000482092	0.959335	0.00682333	0.811426	0.0145462	0.189689	0.849221	0.431353	0.10658	0.400836	0.181486	0.476531	0.0795328	FBgn0039580	no	no
FBgn0145507	-0.524263	0.00111241	-0.308966	0.0274698	-0.00233683	0.992394	-0.208478	0.145334	-0.146395	0.93713	-0.845574	0.0247295	-0.724391	0.088639	-1.05138	0.00755511	FBgn0039102	no	no
FBgn0145510	-0.51371	0.394644	-1.36352	0.0363482	-0.143614	0.861192	-0.748241	0.26342	-0.31956	0.948351	-2.34243	0.0248118	-2.07455	0.0769129	-1.65431	0.0853006	FBgn0051414	no	no
FBgn0145517	-0.0555464	0.797571	-0.0804676	0.719127	-0.0366205	0.894171	0.183303	0.412306	-0.0091035	0.995712	-0.213724	0.494319	-0.170093	0.626809	-0.338207	0.261247	FBgn0000455	no	no
FBgn0145551	1.59788	0.00968275	0.931148	0.112447	0.369312	0.606221	1.0003	0.114258	1.21684	0.699369	2.1514	0.0516705	2.1551	0.0933258	5.15004	0.000365526	FBgn0038504	no	no
FBgn0145555	-0.019145	0.981477	0.304535	0.662127	-0.261214	0.759076	-0.543239	0.47866	-0.618517	0.472935	-0.693425	0.0927915	-0.68857	0.140066	-0.535441	0.195169	FBgn0038498	no	no
FBgn0145558	-0.0667036	0.880154	0.0862394	0.851136	-0.579284	0.195615	-0.172026	0.71984	0.397104	0.907402	1.52266	0.0479498	1.42202	0.104029	0.214012	0.818379		no	no
FBgn0145575	-0.664167	0.297578	-0.353768	0.604245	-0.306794	0.704353	-0.563249	0.445331	-0.0273121	0.988141	-0.251193	0.439582	-0.204873	0.56762	-0.0296451	0.94665		no	no
FBgn0145580	-0.473681	0.00548499	-0.246547	0.118171	0.0307104	0.884849	-0.428511	0.0192806	-0.238407	0.780058	-0.65615	0.0230291	-0.223275	0.45749	-0.240701	0.384465	FBgn0037215	no	no
FBgn0145595	-0.385842	0.0907109	-0.290816	0.212015	0.114531	0.691508	-0.112468	0.683488	-0.194689	0.933201	-0.291637	0.520862	0.0402658	0.946888	-0.141444	0.785943	FBgn0003137	no	no
FBgn0145615	-0.714755	0.000599142	-0.37187	0.0294893	0.0145112	0.950316	-0.0567785	0.77492	0.127721	0.90397	-0.108882	0.679152	-0.16085	0.554906	-0.180838	0.470131	FBgn0038662	no	no
FBgn0145631	-0.00553402	0.993065	-0.153555	0.770346	0.0262112	0.968352	0.138631	0.811886	-0.0711638	0.98221	-0.659827	0.197116	0.136743	0.834791	-0.904823	0.0826158	FBgn0039403	no	no
FBgn0145636	-0.0896486	0.931537	0.169292	0.873334	0.683778	0.515894	0.456337	0.669651	0.262834	0.920738	0.532866	0.3217	-0.0122057	0.989755	0.357601	0.529108	FBgn0002592	no	no
FBgn0145637	0.583333	0.0549426	0.172833	0.600127	0.00646951	0.989779	-0.376134	0.273654	0.923819	0.00921498	1.21069	0.000386688	1.15888	0.00158842	1.57116	4.25682e-05	FBgn0002733	no	no
FBgn0145661	0.823124	0.00143396	0.701496	0.00492603	0.819606	0.0045334	0.582697	0.0223123	-0.139648	0.9289	-0.371102	0.22321	-0.339298	0.31144	-0.138128	0.689323	FBgn0024289	no	no
FBgn0145663	-0.784047	0.517738	-2.0334	0.108486	0.0549032	0.974364	-0.484009	0.738017	1.07324	0.780058	-0.688662	0.602476	-0.649465	0.65418	-0.571842	0.678497	FBgn0022359	no	no
FBgn0145665	-0.341604	0.766317	-0.753397	0.512258	0.659575	0.593962	0.373651	0.772614	1.19312	0.788859	-0.307278	0.85359	-0.207866	0.916776	-0.628917	0.704497	FBgn0024289	no	no
FBgn0145669	0.666975	0.0691515	0.613208	0.102761	1.19752	0.0101241	0.392723	0.340343	0.412916	0.66891	0.739452	0.0469865	-0.112365	0.809651	0.468676	0.195169	FBgn0038412	no	no
FBgn0145672	0.465192	0.0726265	0.0787014	0.802021	-0.183407	0.569676	0.0747783	0.82523	0.734192	0.849358	0.154089	0.904612	0.0139874	0.994513	0.119931	0.936054	FBgn0031451	no	no
FBgn0145675	1.30808	0.00064531	1.14931	0.00184202	0.74658	0.034249	1.04457	0.006633	0.357919	0.4677	0.571906	0.0219099	0.380108	0.150003	0.267431	0.256222	FBgn0027095	no	no
FBgn0145676	0.109436	0.76929	-0.159366	0.679283	-0.690374	0.0880639	-0.100287	0.817857	0.913404	0.93713	1.23325	0.598113	4.29672	0.102352	0.718911	0.785615	FBgn0003483	no	no
FBgn0145709	1.07475	0.000638092	0.919355	0.0021501	0.827221	0.00846473	1.29385	0.000882572	1.78236	0.00093755	1.62603	0.000573559	1.13044	0.0152133	0.621275	0.0813231	FBgn0031148	no	no
FBgn0145717	-0.787107	0.0345477	-0.527656	0.148736	-0.0199973	0.96868	-0.614218	0.127706	0.266694	0.896831	0.180198	0.737509	0.0257975	0.97145	1.5162	0.00453101	FBgn0038285	no	no
FBgn0145718	-0.517095	0.0873572	-0.191853	0.552092	-0.377601	0.276052	-0.254237	0.462869	0.183278	0.937911	-0.0176159	0.976096	-0.099081	0.872085	0.80783	0.0775947	FBgn0038282	no	no
FBgn0145722	0.448363	0.113033	0.154628	0.621861	0.63615	0.0556671	0.155216	0.654397	1.2481	0.145309	0.631608	0.243095	0.81863	0.175075	1.74442	0.00415717	FBgn0038277	no	no
FBgn0145745	-0.795009	0.469902	-0.120283	0.926471	0.391787	0.767368	0.0868697	0.949817	0.881328	0.71481	0.847885	0.308577	-0.866059	0.376145	-0.331835	0.735419		no	no
FBgn0145778	0.165011	0.260908	0.111795	0.470992	-0.163175	0.339813	0.0693584	0.701304	0.207068	0.899729	0.290886	0.456877	-0.162636	0.720524	0.0134828	0.982958	FBgn0027873	no	no
FBgn0145787	0.822512	0.165726	0.85345	0.157762	0.516983	0.484432	1.09241	0.0998045	0.681556	0.721069	0.515136	0.447261	0.398012	0.60069	0.660097	0.314885	FBgn0051248	no	no
FBgn0145791	0.0457905	0.712884	-0.00145402	0.993707	0.0334855	0.832416	-0.180913	0.162304	-0.00873335	0.99332	-0.271758	0.178649	0.223532	0.315915	0.217141	0.286953	FBgn0002306	no	no
FBgn0145801	0.336546	0.664189	0.148644	0.868276	0.715702	0.404708	0.575854	0.499479	3.11944	0.305042	2.28919	0.185157	4.01873	0.0531662	4.2887	0.0159369	FBgn0002563	no	no
FBgn0145819	-0.0725486	0.908754	-0.797033	0.160532	-0.128838	0.865008	-0.987209	0.125654	-0.341767	0.953548	-1.84767	0.135535	0.92407	0.395906	0.615244	0.569989	FBgn0038595	no	no
FBgn0145824	-0.030154	0.917685	-0.291915	0.254048	-0.0784494	0.815062	0.125206	0.677821	-0.0824146	0.974595	1.00918	0.035092	-0.454507	0.36725	0.559331	0.220993	FBgn0038700	no	no
FBgn0145825	1.02341	0.0764704	-0.0678323	0.926573	0.752779	0.251196	0.622832	0.32991	-0.45883	0.637243	0.46762	0.218335	-0.718583	0.109216	0.185076	0.665385		no	no
FBgn0145828	-0.314648	0.235103	-0.185413	0.51184	-0.644601	0.0429591	-0.0726639	0.828212	-0.35095	0.870182	0.168169	0.788976	-0.328825	0.610853	-0.0669227	0.930953	FBgn0038704	no	no
FBgn0145829	0.221474	0.0779879	0.175878	0.169366	0.0110046	0.952244	0.208906	0.131815	-0.57222	0.216057	-0.552048	0.050358	-0.444157	0.149839	-0.861623	0.00522804		no	no
FBgn0145835	0.927256	0.00773314	0.720948	0.0340991	0.308689	0.417562	0.127275	0.752817	1.11847	0.741121	1.95427	0.0867644	3.09347	0.0324243	1.69996	0.138705	FBgn0038716	no	no
FBgn0145837	-0.152504	0.296758	-0.196935	0.185936	-0.071887	0.698024	-0.328858	0.0477326	-0.0170414	0.98653	-0.110667	0.488143	0.160345	0.341334	-0.250066	0.104799	FBgn0004611	no	no
FBgn0145840	-0.698757	0.0753427	-0.429099	0.276203	0.85799	0.0511764	-0.523855	0.230855	-0.400824	0.829227	-0.692122	0.184862	-0.839096	0.15633	-0.25421	0.662751	FBgn0038674	no	no
FBgn0145844	-1.33692	0.00575816	-0.784861	0.0776213	-0.206565	0.701826	-1.24364	0.0184708	0.0718631	0.988141	-0.886781	0.339213	-1.13513	0.265661	-0.674043	0.480028	FBgn0000492	no	no
FBgn0145848	-0.0328399	0.797571	-0.258926	0.0377123	-0.16221	0.2258	-0.270551	0.0440626	0.0870401	0.880011	-0.35875	0.0207386	0.0234552	0.907033	-0.275211	0.0627291	FBgn0032886	no	no
FBgn0145850	-0.145421	0.578502	0.0167875	0.959277	0.0431984	0.902163	0.0956767	0.75875	-0.360502	0.950207	-0.322101	0.79458	0.438181	0.724252	-0.125755	0.932566		no	no
FBgn0145856	1.35991	0.00353277	0.483171	0.244978	0.759319	0.103456	0.158846	0.752817	-0.577214	0.619365	-0.616178	0.188181	-0.132972	0.825959	-0.627359	0.183813	FBgn0000557	no	no
FBgn0145858	0.108085	0.775919	0.253329	0.493271	-0.147027	0.747149	-0.137626	0.752817	0.0656503	0.984683	0.413527	0.425907	0.443041	0.426356	1.43955	0.00871756	FBgn0039870	no	no
FBgn0145867	1.07865	0.000254808	0.760249	0.00250891	0.751262	0.00568982	0.582608	0.0184735	-0.432835	0.440573	-0.0311106	0.925169	-0.429492	0.162269	-0.0380287	0.919965	FBgn0037788	no	no
FBgn0145879	0.284546	0.820504	1.08541	0.326446	1.15346	0.361759	0.631786	0.64172	-0.324793	0.872264	-0.460309	0.38672	-0.294738	0.624909	-0.0101446	0.992378	FBgn0040601	no	no
FBgn0145892	0.240501	0.660635	-0.384806	0.490242	0.561915	0.349194	0.31009	0.616249	0.776858	0.741532	-0.232266	0.804044	-0.559103	0.552124	-0.373716	0.689525	FBgn0032889	no	no
FBgn0145896	0.316422	0.00714352	0.473517	0.00084735	0.248183	0.0488643	0.153654	0.192561	0.0011197	0.998266	0.231776	0.306146	-0.0137038	0.966262	-0.0948425	0.712201	FBgn0000454	no	no
FBgn0145908	0.843322	0.186639	1.79565	0.0114009	1.45386	0.0521504	0.539133	0.472401	-0.539361	0.72899	-0.199622	0.730164	-0.637243	0.270401	0.0600576	0.932894	FBgn0026077	no	no
FBgn0145913	2.1274	0.0884085	1.87276	0.144113	2.42366	0.0911229	1.53818	0.29619	-0.895927	0.752127	-2.34274	0.039304	-0.411785	0.71672	-0.744395	0.453451		no	no
FBgn0145916	-0.806646	0.134576	-0.651029	0.234683	-1.31183	0.0482594	-0.307543	0.632394	-0.487046	0.850293	-0.636009	0.37674	-0.138332	0.881259	-1.13933	0.11473	FBgn0083949	no	no
FBgn0145918	0.270292	0.798534	-0.842409	0.430003	1.05212	0.337831	0.410091	0.734798	0.588389	0.880692	-0.0557732	0.966494	-0.363262	0.773295	-0.062355	0.967013	FBgn0039099	no	no
FBgn0145920	-0.0565668	0.935961	0.573388	0.335427	-0.93277	0.210395	0.517998	0.444056	-0.10866	0.9289	-0.0889657	0.735422	-0.214467	0.411659	-0.101652	0.706016		no	no
FBgn0145921	0.184155	0.343845	0.438753	0.0330561	-0.165356	0.477414	0.0414787	0.86786	0.0683137	0.935967	0.186167	0.239171	0.0258009	0.905925	0.198585	0.211444		no	no
FBgn0145929	0.51902	0.0491428	0.447375	0.0958	0.978395	0.00491656	0.285733	0.33086	0.483562	0.383501	0.865235	0.00785782	0.216942	0.503358	1.48253	0.000152849	FBgn0039494	no	no
FBgn0145930	1.83952	0.001368	0.521337	0.284632	0.935138	0.0880639	0.540966	0.311044	-0.18733	0.937911	-0.76658	0.102707	-0.667442	0.201504	-1.87126	0.00142096	FBgn0058198	no	no
FBgn0145950	0.301829	0.597991	0.242561	0.693157	0.544815	0.395366	0.483218	0.443366	-0.230795	0.917846	-0.593184	0.198937	-0.207018	0.705876	0.205605	0.690767	FBgn0038342	no	no
FBgn0145953	-0.271398	0.259485	-0.260771	0.2901	-0.584662	0.0411026	-0.243501	0.366744	-0.695869	0.242237	-1.34749	0.0020096	-1.01364	0.0262471	-1.17615	0.0032705	FBgn0039006	no	no
FBgn0145954	0.810298	8.12811e-05	1.50096	8.91909e-07	0.613382	0.00117575	1.20717	6.30739e-06	0.0894358	0.960621	0.231994	0.496619	-0.0893181	0.833912	0.501943	0.126369	FBgn0039008	no	no
FBgn0145956	-0.292616	0.36821	-0.10865	0.767662	-0.425554	0.255664	-0.181526	0.641078	-0.969811	0.846064	-0.619655	0.677243	1.01128	0.48948	-1.14548	0.422153	FBgn0039017	no	no
FBgn0145959	0.276504	0.617667	0.177879	0.768191	-0.317172	0.644311	0.166593	0.807325	0.157867	0.971171	-0.793436	0.342343	-1.69372	0.0978225	-1.00128	0.22886		no	no
FBgn0145963	0.781101	0.00442523	0.516094	0.0458042	0.0817344	0.804218	0.451551	0.0971011	0.256629	0.84307	0.898265	0.01785	0.477323	0.222319	1.01312	0.00871756	FBgn0037232	no	no
FBgn0145967	-0.38581	0.168781	-0.847938	0.00868341	-0.713771	0.0366904	-0.452869	0.148853	0.662859	0.863207	0.75585	0.461815	0.930528	0.393715	0.351586	0.764586	FBgn0010395	no	no
FBgn0145968	-0.936491	0.209693	-1.81511	0.0311088	-0.28951	0.762357	-1.00551	0.236469	-1.10401	0.220396	0.399838	0.453877	-1.38312	0.0436603	1.29847	0.0176132	FBgn0041711	no	no
FBgn0145971	-0.0545557	0.631363	-0.162565	0.141312	-0.237598	0.059333	-0.205044	0.0860305	0.128803	0.865855	0.233616	0.230606	0.0461056	0.858108	0.15509	0.443653	FBgn0038149	no	no
FBgn0145972	-0.781748	0.261687	-1.02485	0.152106	-0.505455	0.549711	-0.433872	0.599949	-0.44474	0.875622	-1.09963	0.137636	-1.50076	0.0964423	-0.248423	0.772136	FBgn0038147	no	no
FBgn0145979	-0.281413	0.534307	0.146657	0.766674	-0.375469	0.475802	-0.658159	0.183674	-0.360677	0.947779	-0.712797	0.501487	-1.25198	0.278223	-1.5741	0.137267	FBgn0038139	no	no
FBgn0145986	0.999373	0.141341	2.20315	0.00599441	0.986073	0.207756	1.64563	0.0372392	-0.00465036	0.997454	2.74653	5.71379e-05	-0.937662	0.0950297	1.19803	0.0122949	FBgn0000277	no	no
FBgn0145994	0.632856	0.0213015	0.479357	0.0797836	0.0537192	0.884569	0.467734	0.11005	-0.280824	0.875622	0.356451	0.443821	-0.0228888	0.97344	-0.0219423	0.975386	FBgn0039565	no	no
FBgn0145998	-2.06221	0.00070189	-0.523593	0.253366	-1.47693	0.0125363	-0.212487	0.697652	-0.0489851	0.985653	-0.210343	0.626963	-0.662881	0.144525	-0.202026	0.64949	FBgn0032914	no	no
FBgn0146002	-0.185063	0.691368	0.051696	0.92657	0.79415	0.112038	0.0676726	0.908551	0.0657184	0.978928	-0.14143	0.755621	-0.137196	0.78877	-0.139215	0.769232	FBgn0039486	no	no
FBgn0146005	-1.41261	0.0226365	-1.2362	0.0464369	0.00463611	0.996197	-1.03286	0.114475	-1.00091	0.733606	-2.98271	0.0144177	-1.31091	0.24165	-1.51492	0.137345	FBgn0039481	yes	no
FBgn0146009	-0.235952	0.789018	-0.836806	0.319029	0.897816	0.324918	-0.253391	0.80506	-0.32414	0.867506	-1.52248	0.00910002	-0.9123	0.120343	-1.5426	0.00712847	FBgn0083972	no	no
FBgn0146011	0.386851	0.508508	-0.699389	0.232439	0.480811	0.476055	-0.0294373	0.970018	0.38274	0.443419	0.572105	0.0253816	0.35265	0.191452	0.344036	0.156585	FBgn0039476	no	no
FBgn0146013	0.550306	0.315142	-0.464232	0.416414	0.591071	0.347801	-0.0461801	0.949611	0.414984	0.224041	0.579107	0.00984979	0.43783	0.0719173	0.41124	0.0465807		no	no
FBgn0146016	0.186886	0.763997	-0.892622	0.12904	0.222988	0.763907	-0.0688158	0.926969	0.426154	0.224041	0.568813	0.0124878	0.476689	0.0618658	0.410918	0.0526096		no	no
FBgn0146017	0.932438	0.0859311	-0.14263	0.821916	0.985619	0.11395	-0.0323205	0.964656	0.433313	0.198801	0.561396	0.012247	0.47603	0.058078	0.442552	0.0354808	FBgn0039474	no	no
FBgn0146018	1.39311	0.0183104	0.333054	0.582778	1.4164	0.0347602	0.0229514	0.976866	-1.05607	0.677877	-0.467832	0.639705	-0.922439	0.367496	-1.96881	0.0474371	FBgn0039471	no	no
FBgn0146019	1.62042	0.159325	-0.676113	0.62043	-0.065948	0.970775	-0.41229	0.794997	-4.71732	0.093469	-1.15479	0.439548	-3.04011	0.110363	-4.58558	0.0197891	FBgn0039470	no	no
FBgn0146020	1.02945	0.00189726	1.03793	0.00238576	0.394582	0.217081	0.458569	0.137034	0.445546	0.366095	0.595746	0.0290682	0.224363	0.436309	0.455328	0.0819961	FBgn0032916	no	no
FBgn0146021	0.760143	0.0170217	0.244844	0.443106	0.205642	0.584565	0.444271	0.186479	0.275576	0.808426	0.658537	0.0592528	-0.0638004	0.891563	0.698633	0.047516	FBgn0051076	no	no
FBgn0146022	0.663744	0.0418385	0.204174	0.553976	0.360519	0.32789	-0.113843	0.775953	-0.12848	0.867506	-0.615955	0.00661867	-0.332074	0.137965	-0.928439	0.000358166	FBgn0051075	no	no
FBgn0146030	-0.708207	0.0422261	-0.750837	0.0385164	-0.339908	0.393684	-0.583815	0.124707	-0.244259	0.82944	-0.577691	0.0730962	-0.0356771	0.935138	-0.170576	0.626579	FBgn0037548	no	no
FBgn0146037	0.138928	0.204992	-0.0153969	0.911835	0.219457	0.0834674	0.0171048	0.906697	0.315572	0.450879	0.0956674	0.666375	0.303785	0.178572	0.0668213	0.782033	FBgn0260942	no	no
FBgn0146038	-0.0718223	0.831137	0.0386933	0.919279	0.395758	0.249619	0.205943	0.561368	0.221153	0.889634	-0.135966	0.757591	0.022891	0.967355	0.27772	0.497498	FBgn0053110	no	no
FBgn0146042	-0.254762	0.158152	-0.148416	0.436648	-0.0619144	0.796687	0.125498	0.551976	0.079043	0.953548	-0.797638	0.00589596	0.00829578	0.983854	-1.2514	0.000194756	FBgn0032264	no	no
FBgn0146061	-0.408631	0.364565	-1.11123	0.0241217	-1.04033	0.0533138	-0.557248	0.266285	0.530231	0.947779	-1.31911	0.414129	2.57748	0.123275	-0.836048	0.615208	FBgn0263974	no	no
FBgn0146064	-0.496695	0.14855	-0.550803	0.120948	0.422347	0.279456	0.170858	0.681934	0.492177	0.848415	0.805402	0.245481	0.0940559	0.924323	0.0878508	0.92802	FBgn0032266	no	no
FBgn0146076	-1.66322	0.0528643	-0.287525	0.738551	0.669031	0.446012	0.347219	0.710333	-0.726328	0.790129	-0.551625	0.53701	-0.10658	0.928622	-0.617333	0.49439	FBgn0087021	no	no
FBgn0146077	1.59351	0.296992	2.9561	0.0391597	3.28432	0.039358	3.79214	0.0164108	1.15572	0.741121	-0.969924	0.465477	-1.18584	0.407383	-0.0567057	0.976857	FBgn0038095	no	no
FBgn0146088	0.439351	0.0765022	1.2523	0.000365926	0.438522	0.123297	1.24879	0.00116316	0.521443	0.633412	1.20082	0.0117626	0.170274	0.749333	1.43793	0.003418	FBgn0001217	no	no
FBgn0146095	-0.276933	0.113891	-0.396719	0.0345291	0.0192493	0.938491	-0.232973	0.232033	-0.101327	0.952076	-0.256833	0.416807	-0.0348222	0.934522	0.00326562	0.995913	FBgn0004666	no	no
FBgn0146096	0.0326693	0.924196	-0.273945	0.37155	-0.035901	0.931724	-0.795687	0.0256669	0.159085	0.966722	-0.336726	0.673608	0.125791	0.897705	-0.515443	0.505957		no	no
FBgn0146103	0.365785	0.0838232	0.783213	0.00247731	1.14579	0.000648885	0.568288	0.0225337	-0.196317	0.947781	-0.350708	0.544593	-0.874976	0.16117	-0.198635	0.75938	FBgn0002773	no	no
FBgn0146106	0.74797	0.051721	0.920343	0.0243059	0.481874	0.27227	0.39686	0.359544	0.623542	0.716073	0.22827	0.732517	-0.0119745	0.990806	1.30084	0.0324682	FBgn0039749	no	no
FBgn0146107	4.30652	0.066546	-0.42588	0.930842	8.12568	0.00211094	6.75533	0.00720804	8.57715	0.00017856	7.30912	0.000285184	0.581394	0.860478	0.783674	0.783576	FBgn0265264	yes	no
FBgn0146110	0.639182	0.297707	0.0300945	0.971755	0.360581	0.640281	-0.569211	0.444122	0.930979	0.138975	1.49571	0.00214761	0.982543	0.0475286	1.14546	0.00829644		no	yes
FBgn0146111	-0.0850739	0.935842	-1.28861	0.189389	-0.0617065	0.962271	-3.30174	0.0274325	1.36538	0.423831	0.847596	0.334708	2.12211	0.0446814	2.88691	0.00271863	FBgn0051029	no	no
FBgn0146117	0.364066	0.0422214	0.125163	0.507703	0.050552	0.832416	0.58057	0.00914144	-0.0278445	0.988483	0.153516	0.709268	-0.11575	0.810081	-0.034541	0.947882	FBgn0001280	no	no
FBgn0146124	-0.328012	0.0325711	-0.0913748	0.569191	-0.225327	0.185632	-0.251441	0.127732	-0.15972	0.745618	-0.312229	0.0684395	-0.254178	0.178629	-0.36254	0.0382141	FBgn0039854	no	no
FBgn0146129	-0.769152	0.00333429	-0.321558	0.166654	-0.578045	0.0347939	-0.553034	0.0362803	-0.413424	0.829763	-0.336261	0.563596	-0.33753	0.598132	-0.0270244	0.975032	FBgn0051871	no	no
FBgn0146140	0.0302771	0.940404	1.38669	0.00138437	0.169676	0.699326	0.243381	0.544609	-0.55142	0.606459	-0.298164	0.511577	-0.669521	0.173174	0.336524	0.452971	FBgn0040496	no	no
FBgn0146143	1.04805	0.000780895	0.935066	0.00206929	0.364551	0.196968	0.602044	0.0345156	0.103177	0.924221	0.528227	0.0206494	0.269415	0.253957	0.289849	0.177391	FBgn0039175	no	no
FBgn0146147	-1.02675	0.183701	-0.337384	0.685932	0.261681	0.785872	0.137547	0.887441	-0.668782	0.450879	-0.292864	0.511577	-0.430205	0.364922	-0.711192	0.102361		no	no
FBgn0146153	-0.117897	0.470592	0.00554079	0.979746	-0.455471	0.0218821	0.0148588	0.94578	-0.200431	0.937911	0.200148	0.710426	0.335382	0.544528	0.665087	0.173028	FBgn0039157	no	no
FBgn0146169	0.722822	0.524901	-0.764324	0.529571	1.44654	0.249513	0.129738	0.931224	0.685039	0.875622	-1.00165	0.394969	-0.653419	0.62159	-0.932103	0.429098	FBgn0032287	no	no
FBgn0146193	0.460653	0.627313	0.558261	0.562265	1.15335	0.255644	0.301761	0.796169	-0.137515	0.947781	0.856717	0.0331041	0.0639858	0.904218	1.53288	0.00109076	FBgn0042102	no	no
FBgn0146198	-0.438082	0.00130491	-0.302087	0.0144941	-0.106983	0.415988	-0.220846	0.0756826	-0.190511	0.741121	-0.574098	0.0100207	-0.237101	0.280978	-0.390393	0.0563371	FBgn0015571	no	no
FBgn0146206	-1.04785	0.00321725	-1.09384	0.00331285	0.0461759	0.913871	-0.664533	0.0559653	-0.215203	0.735187	-0.534441	0.0205315	-0.304112	0.204239	-0.448764	0.0433237	FBgn0015576	no	no
FBgn0146207	0.194354	0.102292	0.303214	0.0196581	0.204616	0.134902	0.319504	0.0230105	0.224188	0.613998	0.037594	0.857879	-0.0407319	0.866001	0.144113	0.442601	FBgn0015577	no	no
FBgn0146217	-0.129329	0.326063	0.563401	0.000989871	0.017207	0.926403	0.186689	0.193339	-0.113192	0.867506	0.622834	0.00290134	-0.112274	0.573303	0.682904	0.00118234		no	no
FBgn0146233	-0.368975	0.0387194	-0.383787	0.038385	-0.23872	0.23183	-0.226083	0.242566	0.0255473	0.990268	-0.290565	0.492964	-0.206294	0.667933	-0.752319	0.0709309	FBgn0004087	no	no
FBgn0146235	0.326902	0.0356908	0.335343	0.0377123	0.36347	0.042791	0.318626	0.0613031	0.075881	0.960951	0.404942	0.170481	0.371599	0.257329	0.335287	0.260856	FBgn0026616	no	no
FBgn0146254	0.522488	0.118202	0.545947	0.112996	0.830815	0.0378127	0.261898	0.504765	0.257757	0.957333	0.507043	0.597872	0.475364	0.65364	-0.251521	0.82302	FBgn0032299	no	no
FBgn0146269	-0.340105	0.105704	-0.349987	0.107017	-0.209075	0.3962	-0.0534696	0.841446	-0.162572	0.93713	-0.390653	0.323533	-0.50777	0.239283	-0.0888292	0.857416	FBgn0037934	no	no
FBgn0146278	0.989583	0.000331334	0.722341	0.0028574	0.529376	0.0283658	0.660355	0.00906735	0.030302	0.988141	0.0809922	0.826731	-0.16844	0.661535	-0.24572	0.469372	FBgn0260746	no	no
FBgn0146282	-1.40043	0.00264591	-1.10526	0.0123449	-0.831037	0.070688	-0.995781	0.0313504	0.0127473	0.992784	-0.829968	0.0102358	-0.184673	0.577169	-0.679329	0.025455	FBgn0038680	no	no
FBgn0146284	0.428447	0.0557549	1.18261	0.000242908	1.02503	0.00155612	0.799218	0.00605603	0.331209	0.737532	0.280989	0.415119	-0.570723	0.137645	0.316031	0.351445	FBgn0037819	no	no
FBgn0146323	0.113537	0.69169	0.22822	0.416889	0.386556	0.210395	0.526645	0.0788614	0.203975	0.875622	0.179702	0.614479	-0.0362337	0.936489	-0.0149215	0.97719	FBgn0037696	no	no
FBgn0146331	-0.537427	0.00734702	-0.532472	0.00961785	-0.156263	0.471233	-0.401106	0.0530791	0.0758714	0.937911	-0.101579	0.618233	-0.00956184	0.973391	0.0088207	0.976459	FBgn0037679	no	no
FBgn0146332	-0.115346	0.799369	0.225395	0.616837	0.918508	0.0541971	-0.562056	0.234893	0.0393785	0.98221	0.121059	0.687834	-0.190771	0.535862	0.120041	0.700118	FBgn0037678	no	no
FBgn0146337	-1.07464	0.00151033	-1.1795	0.00118535	-0.462522	0.146262	-0.811601	0.0165652	0.030887	0.986554	-0.191302	0.511332	0.22447	0.470119	-0.22532	0.434641	FBgn0039838	no	no
FBgn0146338	3.72702	0.000207583	3.61868	0.000279874	2.92961	0.00267078	-0.309836	0.780257	0.512808	0.729203	0.0527803	0.930704	-0.173198	0.786961	-0.130963	0.833283	FBgn0040629	no	no
FBgn0146341	1.09912	0.00195847	1.01237	0.00416378	0.589383	0.0929166	0.904586	0.0146551	0.386921	0.530062	0.273855	0.335147	0.224577	0.473131	0.0455185	0.906252	FBgn0051119	no	no
FBgn0146353	0.0481402	0.792177	0.00604094	0.978979	-0.354137	0.0705051	0.16237	0.388252	-0.170316	0.950207	0.675967	0.167268	0.244469	0.67677	0.561291	0.256163	FBgn0053217	no	no
FBgn0146361	0.416428	0.611492	-0.0289632	0.978979	0.0814505	0.944338	-0.0341713	0.976255	-0.333186	0.833348	-0.4852	0.288968	-0.402986	0.423119	-0.309728	0.518819	FBgn0038542	no	no
FBgn0146375	-0.553829	0.00671804	-0.736846	0.00163742	-0.1233	0.58759	-0.36899	0.0746253	-0.470859	0.530062	-1.22976	0.00304484	-0.359156	0.337345	-0.812195	0.0239165	FBgn0038422	no	no
FBgn0146378	-0.185394	0.652441	-0.100403	0.825616	-0.0820652	0.880006	-0.0111277	0.984454	-0.760438	0.780058	-0.568127	0.526897	-0.378555	0.712027	0.145376	0.898629	FBgn0037634	no	no
FBgn0146391	-0.59845	0.546374	-1.2499	0.211289	0.300508	0.809576	-0.198127	0.87157	-0.202499	0.966722	-1.95452	0.0536997	-1.8687	0.106154	-1.4453	0.134093	FBgn0038290	no	no
FBgn0146394	-0.9108	0.0174096	-0.852269	0.0283163	-0.409847	0.323348	-0.411051	0.305658	-0.138094	0.950207	-0.288309	0.497455	-2.34814e-05	1	-0.173284	0.709516	FBgn0000158	no	no
FBgn0146395	0.890775	0.0020289	1.00909	0.00130803	0.346982	0.215402	0.628089	0.0277906	0.261698	0.662631	0.655912	0.00933524	0.235803	0.344596	0.47991	0.0395696	FBgn0039296	no	no
FBgn0146399	0.21484	0.533319	0.382273	0.259061	-0.162999	0.706178	0.456996	0.212531	-0.421309	0.899729	0.166304	0.849217	-0.503313	0.56547	-0.173622	0.857416	FBgn0037345	no	no
FBgn0146408	-1.03001	0.138615	-0.663882	0.346911	0.130426	0.889314	-0.754157	0.33784	-0.466281	0.831326	-0.845276	0.181519	-0.172227	0.832549	-0.594578	0.351846	FBgn0266801	no	no
FBgn0146409	-0.362229	0.564794	-0.367255	0.573084	0.394964	0.589405	-0.347742	0.635364	-0.28879	0.948001	-1.54186	0.073916	0.000460001	1	-0.834053	0.319886		no	no
FBgn0146420	-0.593454	0.483201	-1.61054	0.067759	0.307423	0.774624	-0.255715	0.804125	0.438733	0.877769	-0.862605	0.242946	-0.659361	0.419565	-0.609819	0.421578	FBgn0020385	no	no
FBgn0146423	6.37796	1.87924e-05	6.50542	2.6223e-05	6.11805	7.53228e-05	-2.86451	0.239875	0.138274	0.966956	0.717567	0.25559	0.23373	0.768364	0.0963423	0.912737	FBgn0002938	no	no
FBgn0146434	-0.159205	0.875266	-1.18564	0.204945	0.202267	0.867524	-0.0617738	0.958736	0.656856	0.843118	-0.0867919	0.939126	0.185665	0.879831	0.0726655	0.955555	FBgn0000477	no	no
FBgn0146438	1.00645	0.000266112	1.29858	5.93319e-05	0.768113	0.00389557	0.746687	0.00452678	0.451745	0.482818	-0.530799	0.0846562	0.177807	0.615396	0.110811	0.756774		no	no
FBgn0146458	-0.112551	0.91227	0.545594	0.551521	-0.679883	0.538319	-0.400457	0.719449	0.133889	0.950207	-0.610978	0.12462	-0.262004	0.564069	-0.574283	0.150626	FBgn0051106	no	no
FBgn0146459	-0.607072	0.0253414	0.103289	0.72156	0.139252	0.666988	0.378481	0.181242	-0.528702	0.122389	-0.388582	0.0763964	-0.653074	0.0218396	-0.573589	0.0144425		no	no
FBgn0146460	0.247315	0.587238	1.02263	0.0265772	0.318322	0.551124	1.00941	0.0418518	-0.490098	0.918378	-0.106111	0.927977	-0.959816	0.390257	0.320377	0.77781	FBgn0037832	no	no
FBgn0146462	1.08666	0.00185175	1.0074	0.00376935	0.32012	0.355978	0.711482	0.0378021	-0.263383	0.974205	-0.572316	0.724136	1.97698	0.212452	-0.180143	0.92796	FBgn0017577	no	no
FBgn0146466	-0.832728	0.0275264	-0.795012	0.0390613	-0.629719	0.13317	-0.296303	0.474723	-0.541296	0.570896	-0.674027	0.103656	-0.715869	0.13231	-0.500165	0.228203	FBgn0261053	no	no
FBgn0146492	-0.283084	0.0292616	-0.250632	0.0574407	0.0798884	0.605569	-0.148597	0.286796	-0.0967623	0.950207	-0.216857	0.469999	0.21719	0.501491	-0.138286	0.669349	FBgn0037262	no	no
FBgn0146495	-0.136566	0.505052	-0.082989	0.710654	0.126934	0.603521	0.0880456	0.719776	0.0601411	0.954225	0.00325057	0.990618	0.115525	0.607071	-0.0618556	0.78967		no	no
FBgn0146502	-0.0613271	0.455892	-0.01462	0.882219	0.0555336	0.570534	-0.126072	0.153473	-0.23769	0.731495	-1.01381	0.000810079	-0.141452	0.597103	-0.875216	0.00154049	FBgn0261261	no	no
FBgn0146507	-0.0748885	0.551161	0.256203	0.0449437	-0.0281639	0.865691	0.235996	0.0775047	0.155886	0.823142	-0.356651	0.075459	0.0838598	0.72654	-0.664739	0.003418	FBgn0031914	no	no
FBgn0146508	-0.216363	0.227626	-0.365316	0.0534213	-0.328368	0.112038	-0.039619	0.861519	0.179118	0.896327	0.174384	0.614007	-0.242452	0.503358	-0.0546503	0.900356	FBgn0004898	no	no
FBgn0146510	0.0702299	0.95156	-1.42844	0.162845	0.370846	0.763448	-0.296417	0.80839	1.17325	0.780058	-1.40368	0.320289	-0.929282	0.548609	-0.782441	0.599662	FBgn0034276	no	no
FBgn0146523	-1.10915	1.33189e-05	-0.910904	5.65181e-05	-0.782578	0.000451403	-0.270001	0.0659107	-0.135077	0.786065	-0.184627	0.239264	-0.412033	0.0387569	-0.258516	0.102361	FBgn0044452	no	no
FBgn0146527	0.456028	0.0442873	-0.00211818	0.99542	0.21696	0.405505	0.336725	0.168488	-0.00436181	0.997454	0.622343	0.164827	-0.443377	0.372963	0.381824	0.41057		no	no
FBgn0146529	0.0654702	0.770172	-0.285281	0.176171	0.0921771	0.726488	0.153957	0.51493	-0.0486466	0.985663	0.567612	0.180308	-0.487754	0.295979	0.250324	0.591396		no	no
FBgn0146530	0.144244	0.642636	-0.574834	0.0634797	0.19798	0.584246	0.152965	0.666436	-0.0608594	0.975797	0.429656	0.218335	-0.379023	0.324519	0.338223	0.340598	FBgn0051954	no	no
FBgn0146539	-0.136634	0.72061	-0.0143276	0.97741	-0.134654	0.776022	0.0553175	0.908038	-0.229705	0.960621	-0.382949	0.686506	-0.632475	0.516513	-0.402706	0.676498	FBgn0262477	no	no
FBgn0146550	-0.826491	0.0299117	-0.742284	0.0542642	-0.348078	0.418822	-0.239365	0.579174	-0.530319	0.829763	-0.366114	0.625558	-0.416548	0.604842	-0.338417	0.661828	FBgn0039277	no	no
FBgn0146553	0.0678452	0.807848	0.119245	0.674879	0.0603277	0.864186	0.402467	0.1494	-0.168967	0.953548	-0.474669	0.382781	-0.418719	0.481694	-0.274581	0.639082	FBgn0039282	no	no
FBgn0146561	-1.08281	1.87924e-05	-0.952498	5.65181e-05	-0.715239	0.000871008	-0.724362	0.000955086	-0.147888	0.93713	-0.142937	0.714761	-0.286312	0.467612	-0.250035	0.505157	FBgn0283499	no	no
FBgn0146565	1.07372	0.00146927	0.677036	0.0246207	0.591524	0.0678352	0.56985	0.0672975	0.265427	0.613998	0.425513	0.0534647	0.215106	0.365978	0.150715	0.510941	FBgn0262801	no	no
FBgn0146574	-0.740212	0.215818	-0.984199	0.11158	0.0473925	0.956237	-0.174152	0.815666	0.100948	0.950207	-0.594194	0.0514097	0.111193	0.760574	-0.268882	0.372752	FBgn0038465	no	no
FBgn0146596	-0.190142	0.418227	-0.353748	0.135285	0.120518	0.679335	0.550282	0.0372612	0.044394	0.981444	-0.397612	0.188902	-0.584174	0.103554	-0.66128	0.036153	FBgn0038858	no	no
FBgn0146615	3.42195	0.000208011	1.59898	0.0264572	2.59095	0.00367346	2.40814	0.00560382	7.25286	0.00120693	6.41474	0.00108498	5.09748	0.0163052	4.72042	0.00871756	FBgn0037889	no	no
FBgn0146616	0.847739	0.0128574	1.08341	0.00389649	0.202199	0.617478	0.795861	0.0328825	-0.0804221	0.988141	0.616933	0.568155	0.96314	0.393715	0.388363	0.74419	FBgn0039301	no	no
FBgn0146624	0.533446	0.0164674	0.839149	0.00151292	0.608808	0.0197434	0.560718	0.024263	-0.350902	0.872264	-0.186638	0.7681	-0.412572	0.512521	-0.293227	0.635054	FBgn0051373	no	no
FBgn0146629	0.113292	0.350262	0.144699	0.240126	0.262756	0.0614354	-0.186448	0.162407	-0.07322	0.93374	-0.144668	0.401342	-0.174509	0.344248	-0.257803	0.125598	FBgn0025680	no	no
FBgn0146644	0.268878	0.605113	-0.112284	0.851582	-0.540835	0.372621	-0.151569	0.814962	-0.427671	0.787088	-0.197479	0.721326	-0.378377	0.501658	-0.0700651	0.919305		no	no
FBgn0146649	-0.325822	0.231729	-0.405075	0.145565	0.569221	0.0702206	-0.342901	0.256409	0.107667	0.937911	-0.837745	0.00644147	0.756403	0.0289526	-0.406262	0.129278	FBgn0039297	no	no
FBgn0146650	-0.0943411	0.819344	-0.952032	0.0213806	-0.424988	0.328998	-0.273052	0.530767	-0.0755703	0.960951	-0.286108	0.340609	-0.280668	0.392749	-0.550249	0.0678913	FBgn0039298	no	no
FBgn0146651	-1.12118	0.000110099	-1.32009	4.74261e-05	-0.38178	0.0684062	-0.321431	0.106271	-0.127149	0.941267	-0.38435	0.232726	-0.249291	0.492063	-1.05886	0.00394287	FBgn0039299	no	no
FBgn0146652	-0.0505205	0.966742	0.0523507	0.96766	1.45332	0.181732	0.718942	0.511519	0.175339	0.975797	-2.20166	0.050192	-1.2328	0.282328	-1.01488	0.331622	FBgn0038291	no	no
FBgn0146667	-0.191915	0.865332	-1.63717	0.126099	0.0581731	0.967256	-0.728259	0.538151	0.230635	0.957333	-0.719927	0.394385	-1.14719	0.217106	-0.459575	0.6088	FBgn0037635	no	no
FBgn0146668	0.233054	0.588872	0.517041	0.216018	0.360583	0.464979	0.299097	0.535579	-0.381612	0.852449	-1.0669	0.061084	0.110034	0.87958	-0.512878	0.356825	FBgn0037633	no	no
FBgn0146671	-1.14577	0.000194447	-1.05027	0.00037703	-0.773163	0.00521988	-0.487474	0.0404172	0.231424	0.875622	0.226159	0.568372	0.00875353	0.989542	-0.187133	0.657622	FBgn0053191	no	no
FBgn0146673	0.12702	0.677441	0.0322527	0.931311	-0.143717	0.69584	0.0797751	0.826319	-0.049363	0.961506	-0.261765	0.188628	-0.271369	0.220295	-0.259999	0.196832	FBgn0046874	no	no
FBgn0146680	-0.57864	0.48833	-0.740561	0.379747	0.981192	0.279124	-0.721937	0.445035	0.13388	0.929989	-0.25979	0.393071	-0.422727	0.200759	-0.00960902	0.984223	FBgn0016650	no	no
FBgn0146681	-2.54684	0.0101045	-2.26187	0.0194771	-1.07411	0.264081	0.134933	0.898349	0.598151	0.772311	0.29219	0.693303	0.40536	0.601757	0.390595	0.593627	FBgn0038540	no	no
FBgn0146683	0.0495809	0.886343	0.16109	0.622902	0.0921962	0.820346	0.38484	0.244093	0.0758918	0.987779	0.369136	0.640468	0.48262	0.557457	0.416848	0.600073	FBgn0039270	no	no
FBgn0146685	1.76149	0.000142561	1.38378	0.000668786	1.12025	0.00506495	1.35474	0.00209923	0.643693	0.625234	0.843362	0.10882	0.574092	0.3234	0.489513	0.362926	FBgn0037723	no	no
FBgn0146687	1.13365	0.000317376	0.845369	0.00239286	0.553711	0.0392595	0.811424	0.00630297	0.382251	0.362408	0.536577	0.0215697	0.455364	0.0837154	0.0926176	0.712201	FBgn0005585	no	no
FBgn0146696	-0.569135	0.132033	-0.505827	0.189714	-1.07235	0.0250375	-0.305816	0.483855	-0.208581	0.947779	-0.732809	0.213354	0.605609	0.339912	-1.28145	0.0392806		no	no
FBgn0146697	-0.391945	0.675717	-0.995334	0.28165	0.603091	0.572173	-0.144697	0.902287	0.931663	0.781747	0.0202957	0.989071	-0.776674	0.528126	-0.479458	0.696846	FBgn0031860	no	no
FBgn0146726	-0.334367	0.429585	-0.393824	0.3588	0.253107	0.619646	0.292121	0.542355	-0.4318	0.716387	-1.14533	0.0125293	-0.979507	0.0572543	-0.696715	0.0936978	FBgn0037683	no	no
FBgn0146727	-1.86077	0.108738	-1.43566	0.215107	0.444465	0.752332	0.27186	0.843661	-0.0715303	0.988141	-1.71872	0.0565029	-1.43891	0.143974	-1.01241	0.239761	FBgn0037684	no	no
FBgn0146735	3.4041	0.0256283	2.27527	0.137489	3.33951	0.0530323	1.00192	0.610099	-0.707191	0.953548	-5.02319	0.0938145	-0.112358	0.973285	-0.656151	0.806732	FBgn0043791	no	no
FBgn0146745	-0.94807	0.219227	-1.74913	0.0383411	0.275428	0.780511	-0.634154	0.471852	-0.0223035	0.995712	-0.78098	0.332665	-0.761592	0.38865	-0.66706	0.413666	FBgn0004885	no	no
FBgn0146755	0.174386	0.270234	-0.0155697	0.939777	0.0229599	0.917482	-0.179168	0.307844	-0.196462	0.945448	-1.20384	0.0319963	0.0921737	0.896274	-0.927972	0.0821682	FBgn0037807	no	no
FBgn0146779	0.568128	0.0053378	0.274352	0.14337	0.162926	0.456533	0.481413	0.0252695	0.575556	0.093469	0.248857	0.277002	0.759653	0.0129046	1.03999	0.000386207	FBgn0038682	no	no
FBgn0146787	0.0305358	0.951417	0.0606279	0.906235	0.201941	0.697271	0.24881	0.607719	0.470119	0.897028	-0.949992	0.277002	-0.262046	0.810537	-0.383791	0.691487	FBgn0037975	no	no
FBgn0146788	0.491904	0.160191	0.349954	0.335587	0.60515	0.135687	0.208053	0.624929	0.448568	0.963546	-2.38726	0.369912	0.537093	0.828065	0.299563	0.910337	FBgn0037973	no	no
FBgn0146789	0.320306	0.631363	-0.416593	0.554662	0.479898	0.536144	0.40354	0.598295	-0.540504	0.678444	-0.586049	0.219009	-0.337268	0.530175	-0.364862	0.460383	FBgn0037972	no	no
FBgn0146795	1.41767	1.42204e-05	1.20742	5.65181e-05	0.783251	0.00206937	1.00505	0.00062434	0.234548	0.829763	0.0943491	0.792521	0.234526	0.506057	0.0444873	0.918595	FBgn0037930	no	no
FBgn0146805	-0.629209	0.000652303	-0.551013	0.00192146	-0.256996	0.116788	-0.549495	0.00450665	-0.31659	0.512225	-0.73261	0.00520421	-0.377512	0.135874	-0.521727	0.025455	FBgn0051116	no	no
FBgn0146807	0.402016	0.454356	1.13317	0.0388904	0.264873	0.696256	-0.0693204	0.923956	-0.662252	0.880818	-0.2777	0.825724	0.986079	0.413552	-0.657836	0.591396	FBgn0031875	no	no
FBgn0146814	-0.701364	0.178055	0.0446229	0.946223	-0.450644	0.468723	-0.0371884	0.957186	-0.653543	0.758509	-1.13643	0.115262	-1.61315	0.0726342	-0.297112	0.712201	FBgn0037717	no	no
FBgn0146815	1.09452	0.00130072	1.3001	0.000651919	0.417565	0.186364	0.880272	0.0111611	0.424303	0.199153	0.656459	0.00509859	0.630792	0.0163052	0.484156	0.0213825	FBgn0037718	no	no
FBgn0146827	-0.822363	0.149231	-0.0232724	0.975942	1.28759	0.0427129	0.865062	0.14771	-0.179862	0.960965	-0.295892	0.717099	-1.20965	0.166149	0.473301	0.538922	FBgn0037487	no	no
FBgn0146837	0.265801	0.342803	0.301637	0.289794	0.117487	0.747019	0.132474	0.70033	-0.0465262	0.987467	0.929139	0.0390973	0.448364	0.347586	1.00757	0.0261453	FBgn0011774	no	no
FBgn0146846	-0.796905	0.097214	-0.901873	0.0725375	0.0364024	0.957676	-0.236642	0.682728	-0.58412	0.226231	-1.23856	0.000896837	-0.396188	0.21148	-2.19044	9.2758e-06	FBgn0015568	no	no
FBgn0146847	0.706417	0.514007	-1.37749	0.22934	0.595374	0.651517	0.663126	0.595052	0.130904	0.981444	-1.26869	0.166027	-1.3264	0.196846	-0.960173	0.294277	FBgn0015570	no	no
FBgn0146852	0.189512	0.324437	0.20111	0.305538	0.227358	0.301342	-0.394143	0.0703578	0.232404	0.727018	-0.211127	0.355119	0.126121	0.628255	0.0379443	0.90049	FBgn0037517	no	no
FBgn0146862	0.0996737	0.373851	0.247096	0.0368451	0.312791	0.0222304	0.220161	0.0747599	0.302288	0.673178	0.643466	0.0220984	0.224874	0.443706	1.89249	1.41187e-05	FBgn0028990	no	no
FBgn0146873	-0.235363	0.127731	0.0784593	0.647757	-0.217665	0.218542	-0.178239	0.301041	0.208947	0.853875	-0.358231	0.236237	-0.214248	0.530236	-0.248344	0.426364	FBgn0263200	no	no
FBgn0146886	2.85815	0.00615518	3.23863	0.00368833	2.28229	0.0450894	2.14901	0.0508469	0.342194	0.954225	-0.858421	0.466793	0.566159	0.663109	1.81492	0.104015	FBgn0001230	no	no
FBgn0146890	-1.16207	0.219516	-0.864214	0.370769	0.922524	0.384276	-0.175476	0.884227	-0.0565355	0.990268	-1.49977	0.122602	-1.71122	0.12894	-0.90412	0.352104	FBgn0039152	no	no
FBgn0146899	-0.11412	0.626389	-0.560344	0.0214767	-0.402775	0.119521	-0.384231	0.122736	-0.0748317	0.960951	-0.0778382	0.820144	-0.267036	0.423561	-1.12946	0.00174465	FBgn0039161	no	no
FBgn0146901	-0.37411	0.0184353	0.105154	0.513007	-0.131668	0.462765	0.20387	0.216358	-0.0661821	0.960951	0.651802	0.0206986	-0.0614019	0.861714	0.336701	0.205434	FBgn0039165	no	no
FBgn0146906	0.34646	0.809085	0.414638	0.777528	0.890573	0.566325	0.371508	0.826011	-0.538249	0.937911	-0.21445	0.889973	1.73534	0.228711	-0.254471	0.885646	FBgn0031878	no	no
FBgn0146913	-0.231433	0.0952515	0.172019	0.222889	-0.100164	0.553332	0.511447	0.00518596	0.237923	0.853123	0.868867	0.0175083	0.504049	0.185368	1.46579	0.000641574	FBgn0039630	no	no
FBgn0146916	-0.334499	0.766674	-1.50289	0.167947	0.361354	0.789094	-0.166781	0.903279	0.709053	0.809281	-1.07351	0.23359	-1.03167	0.296254	-0.886739	0.328292	FBgn0039682	no	no
FBgn0146928	2.10356	0.00734528	0.760532	0.31272	1.47328	0.0797849	1.61337	0.0504271	2.3714	0.0128947	2.19871	0.0056242	1.69349	0.0469382	-0.307575	0.710347	FBgn0051636	no	no
FBgn0146944	-0.507258	0.0139371	-0.404496	0.0472766	-0.314785	0.156436	-0.423107	0.0540021	-0.599911	0.0875152	-0.819349	0.00317016	-0.71219	0.0189305	0.0721143	0.793996	FBgn0038126	no	no
FBgn0146958	0.276983	0.0279723	0.367642	0.0080104	0.0192107	0.911048	0.117388	0.395201	0.0433614	0.988141	0.32118	0.539221	0.383921	0.494997	0.321763	0.551368	FBgn0040493	no	no
FBgn0146960	0.372551	0.00230021	0.453135	0.000961951	0.423987	0.00331924	0.363036	0.00720804	0.0462116	0.974205	0.177377	0.500651	0.149048	0.612154	0.679134	0.0123818	FBgn0038088	no	no
FBgn0146961	1.00991	0.0106836	1.00849	0.0133324	1.0016	0.0254921	1.00753	0.0211051	0.131084	0.957333	-0.156106	0.759549	-0.405715	0.417861	0.117524	0.832918	FBgn0031692	no	no
FBgn0146967	-0.0137763	0.97206	-0.0534621	0.887812	0.288623	0.424559	0.00513868	0.991289	0.283325	0.794102	0.273785	0.430619	-0.197813	0.613279	-0.080104	0.851389	FBgn0002719	no	no
FBgn0146971	0.231775	0.29931	-0.482651	0.0429895	-0.266118	0.303805	0.0703398	0.803522	-0.0547815	0.967252	-1.90351	1.22875e-05	-0.345682	0.217926	-1.17077	0.000415815	FBgn0038632	no	no
FBgn0146975	0.493566	0.0590528	-0.0416887	0.898704	0.299296	0.31791	-0.260654	0.37817	0.485314	0.865254	0.0970129	0.913537	-0.590003	0.497547	0.531363	0.487689	FBgn0038629	no	no
FBgn0146976	0.010433	0.968205	-0.0970047	0.67923	0.296677	0.212585	-0.285315	0.218948	0.0425605	0.966143	-0.851024	0.000586904	0.0641152	0.78434	-0.765285	0.000875474	FBgn0004652	no	no
FBgn0146982	0.069546	0.898997	0.0948545	0.867774	0.225456	0.706503	-0.413046	0.454283	-0.147848	0.948001	-0.565952	0.177668	-0.146149	0.784038	-0.53072	0.20988	FBgn0038613	no	no
FBgn0146984	1.15136	0.0197679	-0.090028	0.880003	1.73199	0.00540757	-0.404635	0.49527	0.994497	0.716387	0.947827	0.3254	1.33561	0.201504	2.29937	0.0202662	FBgn0038611	no	no
FBgn0146988	0.708606	0.0542565	0.634158	0.0910702	0.498635	0.236778	-0.0811295	0.868168	-0.385586	0.926812	-0.33715	0.709268	-0.471748	0.624825	-0.603022	0.488806	FBgn0038606	no	no
FBgn0146993	0.652302	0.00578603	0.513479	0.0256858	0.082154	0.773047	0.415406	0.0817506	0.160324	0.952076	0.879228	0.0699404	0.592657	0.265291	0.930064	0.058071	FBgn0038601	no	no
FBgn0147000	-0.180276	0.599768	0.0142182	0.975173	0.230083	0.562382	0.83608	0.0268188	0.127164	0.84307	0.285249	0.102289	-0.0682492	0.751356	0.159868	0.371265		no	no
FBgn0147001	0.154721	0.121365	-0.0173448	0.888992	0.106716	0.357905	0.0237487	0.852057	-0.0630586	0.947779	-0.060935	0.761088	-0.086116	0.680261	-0.263524	0.136743	FBgn0265274	no	no
FBgn0147009	-1.05331	0.329883	-2.743	0.0312922	-0.325524	0.818311	-1.34756	0.27342	0.252567	0.967282	-1.75177	0.164162	-1.63265	0.238769	-0.994552	0.426353	FBgn0038897	no	no
FBgn0147010	0.286962	0.276259	0.22045	0.422876	0.304013	0.314152	0.381158	0.186479	-0.369659	0.8434	-0.193366	0.736362	-0.452161	0.428434	-0.751154	0.146946	FBgn0051343	no	no
FBgn0147011	-0.315222	0.10296	0.355755	0.0775888	-0.211443	0.344637	0.124091	0.586586	0.139904	0.941267	0.3535	0.3256	0.239113	0.553749	-0.586752	0.103656	FBgn0051233	no	no
FBgn0147013	-0.325302	0.748292	-1.11198	0.258909	0.301462	0.807509	-0.354113	0.763913	0.317878	0.960621	-0.57455	0.657731	-0.874143	0.516123	-0.744395	0.564358	FBgn0259237	no	no
FBgn0147019	-0.147434	0.794971	-0.819513	0.135041	0.462299	0.443838	0.108325	0.872955	0.625709	0.737532	0.887368	0.157217	0.594482	0.396939	1.0714	0.0921753	FBgn0039491	no	no
FBgn0147029	-1.5238	0.00455687	-1.356	0.0107602	-0.495859	0.35664	-0.794536	0.125681	-0.457518	0.528437	-0.728518	0.0347681	-1.08977	0.0144249	-1.02035	0.00577813	FBgn0039483	no	no
FBgn0147030	0.265493	0.641139	0.251456	0.677868	1.47277	0.0231182	0.53533	0.382217	0.714153	0.29127	0.522159	0.164185	0.279004	0.51248	1.4726	0.00125333	FBgn0039485	no	no
FBgn0147035	-0.43582	0.39814	-1.05612	0.0520399	0.0330549	0.963749	-0.764864	0.175012	0.254893	0.9178	-0.678847	0.179974	-0.551351	0.32316	-0.579751	0.255079	FBgn0027579	no	no
FBgn0147038	1.11143	0.00236902	1.12912	0.00289888	0.4647	0.1893	0.879327	0.0184708	0.321748	0.347062	0.591795	0.00520726	0.450296	0.0468316	0.316372	0.0826235	FBgn0039562	no	no
FBgn0147039	-0.739332	0.0502379	-0.831395	0.0362405	-0.552189	0.19392	-0.271689	0.525315	0.101617	0.976815	-1.40918	0.0300928	-1.34648	0.0719173	-1.10973	0.0729233	FBgn0039564	no	no
FBgn0147042	1.37922	0.0533631	1.34345	0.0674059	2.30518	0.00999609	2.59718	0.00513371	0.852077	0.856206	1.06156	0.405625	-0.157385	0.930391	1.04412	0.413438	FBgn0039759	no	no
FBgn0147043	2.36532	0.00109274	1.1282	0.0693839	1.15129	0.0967646	0.0854741	0.921676	1.15732	0.347062	0.960576	0.141358	2.12359	0.0139846	0.374017	0.611578	FBgn0039758	no	no
FBgn0147052	1.49137	0.0809673	0.542152	0.551627	1.69454	0.0866371	0.457298	0.650867	-0.503764	0.728747	1.05649	0.0369282	-0.734173	0.178592	0.0847361	0.897057	FBgn0038135	no	no
FBgn0147055	1.02158	0.0231116	0.665398	0.131955	-0.31351	0.559597	-0.0527939	0.928112	-0.643531	0.709239	-1.1682	0.0582087	-1.0995	0.117453	-1.04151	0.0864004	FBgn0038140	no	no
FBgn0147056	1.54379	0.000316123	1.13663	0.00250891	1.01284	0.0100064	0.802848	0.025329	0.496338	0.220316	0.56736	0.024699	0.497995	0.0823566	0.298014	0.213223	FBgn0025700	no	no
FBgn0147062	0.545218	0.0163249	1.40528	7.1388e-05	1.61593	7.53228e-05	0.931303	0.00239088	-0.468038	0.829763	-0.428101	0.502119	-1.57619	0.045065	-0.348382	0.605152	FBgn0000046	no	no
FBgn0147065	-0.213004	0.658282	-0.24926	0.617542	-0.467689	0.392257	-0.389724	0.467837	0.0700873	0.985653	0.135775	0.83571	-1.57759	0.0446814	-0.313329	0.622578		no	no
FBgn0147070	-0.766808	0.00968275	-0.6702	0.0231912	-0.777844	0.0216465	-0.377629	0.20715	-0.489788	0.845765	-1.96631	0.0141326	0.305846	0.706597	-0.864436	0.215698	FBgn0263143	no	no
FBgn0147074	1.13805	0.190649	-0.0442088	0.972171	1.08589	0.286318	-0.483365	0.703155	0.89365	0.909884	1.88971	0.24375	1.77955	0.320877	3.61842	0.0248961	FBgn0039009	no	no
FBgn0147082	-0.528442	0.120989	-0.156401	0.682027	0.464653	0.228457	-0.528252	0.16296	0.0084138	0.996281	0.377823	0.379478	-0.297075	0.535689	0.423558	0.317933	FBgn0038337	no	no
FBgn0147093	0.241555	0.0421987	0.00452884	0.978281	0.337502	0.0194921	0.174639	0.174746	0.37666	0.425896	0.39605	0.0905648	0.320081	0.217926	0.209044	0.382882	FBgn0058160	no	no
FBgn0147099	0.226824	0.669801	0.0488846	0.940482	1.21107	0.0408601	0.0599141	0.930198	-0.516722	0.783511	-1.51654	0.0216207	-0.280094	0.690412	1.54113	0.0143109	FBgn0038032	no	no
FBgn0147102	0.592054	0.00867399	1.38293	6.42638e-05	0.256171	0.279456	1.10968	0.000853229	-0.00243292	0.996434	0.0651289	0.729668	-0.0629055	0.763825	0.212356	0.210445	FBgn0001149	no	no
FBgn0147122	0.0545127	0.876426	0.443108	0.151723	0.212255	0.569176	0.0621348	0.876678	0.374363	0.545804	1.23591	0.0006285	0.263367	0.390549	1.03229	0.00155867	FBgn0031816	no	no
FBgn0147130	0.117061	0.296371	0.0360616	0.778107	0.0145485	0.927272	-0.268674	0.0378072	-0.144342	0.937911	-0.496733	0.168301	-0.267076	0.511028	-0.343676	0.348355	FBgn0037427	no	no
FBgn0147145	-1.36871	0.00587363	-0.682547	0.126396	-0.78266	0.123045	-0.539105	0.267385	-0.173964	0.9289	-1.17761	0.00751439	-0.562911	0.185368	-1.42355	0.00186526	FBgn0051469	no	no
FBgn0147146	0.355549	0.356827	-0.0085267	0.987337	0.414648	0.351874	0.166867	0.729112	-0.119425	0.981444	-1.60566	0.0649483	-1.2816	0.175075	-0.509411	0.568962	FBgn0038172	no	no
FBgn0147150	-0.219055	0.44831	-0.0351408	0.922071	-0.461334	0.159613	-0.0412219	0.913572	-0.0206636	0.990268	0.330028	0.339923	0.280649	0.459892	0.254035	0.477935	FBgn0043799	no	no
FBgn0147156	-0.00609457	0.995833	-0.386264	0.675737	0.491536	0.620908	0.566324	0.54456	-0.363233	0.888024	-0.165237	0.817266	0.526523	0.44455	0.077778	0.928225	FBgn0039250	no	yes
FBgn0147177	0.00749062	0.957723	-0.0344171	0.793394	0.00522493	0.975391	-0.057173	0.677821	-0.103088	0.948351	-0.930921	0.00644147	0.13677	0.696178	-0.776012	0.014714	FBgn0039864	no	no
FBgn0147188	1.25034	0.00102978	0.805987	0.0166336	0.959054	0.0133321	0.86773	0.0184398	0.277255	0.780058	0.499557	0.107179	0.338075	0.324504	0.0735588	0.853403	FBgn0040623	no	no
FBgn0147195	0.107677	0.707575	0.0513557	0.875975	0.298902	0.337025	0.386931	0.191281	0.521587	0.820171	1.1618	0.0820274	-0.324053	0.677891	0.789615	0.234764	FBgn0038702	no	no
FBgn0147217	-0.483391	0.0135043	-0.71661	0.00180349	-0.438476	0.0431533	-0.42159	0.0443787	-0.828174	0.731545	-1.83007	0.0385959	-0.976749	0.280799	-0.893931	0.277933	FBgn0051547	no	no
FBgn0147228	0.00818341	0.978221	0.197757	0.422876	0.250724	0.360934	0.219394	0.416146	0.161166	0.787911	-0.00608124	0.980031	0.0698402	0.767879	-0.0956704	0.651351	FBgn0039118	no	no
FBgn0147237	0.105876	0.878014	0.072491	0.924233	-0.0786671	0.927907	0.0670115	0.935641	0.224226	0.947376	-0.52002	0.410923	0.753279	0.254134	-0.508658	0.420116	FBgn0037481	no	no
FBgn0147260	-0.427322	0.100334	-0.39115	0.140545	0.317904	0.281332	-0.165232	0.593079	0.853733	0.308735	0.265975	0.593203	0.258675	0.634374	0.807471	0.0836419	FBgn0027563	no	no
FBgn0147262	0.258641	0.338047	0.597161	0.0351907	0.558358	0.0726206	0.567303	0.0598152	2.46127	0.022719	-0.355192	0.678994	1.32869	0.125849	0.12144	0.908791	FBgn0051326	no	no
FBgn0147264	-0.493514	0.1988	-0.545902	0.164809	0.708732	0.10194	0.299318	0.4924	0.487192	0.471752	-0.300988	0.365849	0.069189	0.873562	0.22476	0.514892	FBgn0038211	no	no
FBgn0147265	-0.0710283	0.945238	-0.121898	0.910239	-1.24148	0.265525	-0.775511	0.472874	0.325248	0.933201	-0.0870979	0.922816	0.51839	0.52948	1.48225	0.0464985		no	no
FBgn0147273	0.211873	0.660342	-0.853921	0.0818706	-0.318277	0.580124	-1.01244	0.0659549	0.230744	0.906425	-1.189	0.0153613	0.0207489	0.976049	-0.843732	0.0627291	FBgn0038207	no	no
FBgn0147279	1.06113	0.0109904	0.662329	0.0985564	0.993945	0.0330168	0.0732451	0.887958	-0.462939	0.936237	-1.48926	0.205211	0.19045	0.894851	-0.70858	0.551843	FBgn0038201	no	no
FBgn0147292	-0.0989596	0.85256	1.30437	0.012326	0.363949	0.521685	0.117478	0.84419	0.272628	0.947779	-0.378299	0.650872	0.102978	0.923531	1.13673	0.137345	FBgn0040609	no	no
FBgn0147295	-0.577791	0.000831282	-0.219286	0.119678	-0.575051	0.00268565	-0.160322	0.291147	0.0514882	0.97946	-0.28579	0.389295	0.572106	0.123303	-0.109845	0.774348	FBgn0004644	no	no
FBgn0147313	0.355345	0.207949	0.507247	0.0831283	0.133962	0.712928	-0.08946	0.804289	1.68938	0.366095	1.72748	0.0813466	1.58626	0.155478	1.10264	0.274544	FBgn0087012	no	no
FBgn0147337	-0.117631	0.839526	0.0796905	0.902617	0.360496	0.565033	0.419633	0.477867	0.136933	0.985663	-0.0535925	0.97272	0.684295	0.618679	0.421803	0.763387	FBgn0051441	no	no
FBgn0147345	0.342797	0.78074	1.19498	0.270939	0.956339	0.464423	0.610136	0.655882	-0.150796	0.937447	-0.135583	0.741933	0.064151	0.897038	-0.335734	0.36895	FBgn0038660	no	no
FBgn0147346	2.39515	0.342906	5.2552	0.0488159	1.84511	0.556259	0.711581	0.841664	-0.962836	0.899729	-0.0507706	0.981915	1.60956	0.395921	-0.71528	0.722346	FBgn0038658	no	no
FBgn0147347	1.11928	0.412851	2.55148	0.0659775	0.729182	0.674877	-0.0442775	0.98346	-0.783761	0.865254	-2.14067	0.0994292	-0.683723	0.620346	-0.978512	0.428071	FBgn0085313	no	no
FBgn0147350	1.64823	0.197339	-1.44816	0.372298	1.0465	0.51577	-0.381512	0.841885	-0.467783	0.86873	0.738693	0.308229	0.662	0.40605	-0.134068	0.891603		no	no
FBgn0147353	-0.00666136	0.982494	0.0349513	0.904568	0.0170143	0.960129	0.212464	0.418497	-0.126606	0.941267	-0.0136653	0.973931	0.0302725	0.946271	0.134825	0.713784	FBgn0043455	no	no
FBgn0147354	-0.195515	0.549742	-0.495392	0.125874	0.296674	0.4206	-0.00409736	0.993462	0.671964	0.715429	-0.0141413	0.98637	-0.110428	0.898111	-0.18121	0.814207	FBgn0026576	no	no
FBgn0147362	-0.558684	0.299792	-0.589595	0.282689	1.62872	0.0128996	0.283225	0.653823	-0.325245	0.87197	-0.637582	0.219279	-0.050487	0.943187	-0.662391	0.205735	FBgn0266566	no	no
FBgn0147367	-0.943771	0.0622492	-0.959819	0.0667701	-0.119533	0.861192	-0.287238	0.626528	-0.130546	0.961756	-0.874159	0.109751	-0.677851	0.262128	-0.485342	0.384341	FBgn0265048	no	no
FBgn0147371	-0.0381228	0.876076	-0.20472	0.351811	-0.45862	0.0660539	-0.0864401	0.743165	0.510749	0.180993	0.713491	0.00707492	0.0730708	0.807299	1.14219	0.000221246	FBgn0038419	no	no
FBgn0147380	-0.401872	0.53991	-0.862661	0.187311	0.279376	0.7257	0.401145	0.586311	0.169736	0.969205	-1.02929	0.222188	-0.645447	0.492063	-1.06207	0.20994	FBgn0037845	no	no
FBgn0147402	1.34603	0.0361337	0.294457	0.689473	0.711083	0.346787	-0.440832	0.608245	0.275658	0.937911	0.126565	0.873189	-0.31304	0.704058	0.651454	0.333316	FBgn0000206	no	no
FBgn0147412	-1.14047	0.165909	0.282647	0.742203	-0.395635	0.69863	0.149005	0.883828	0.493107	0.799551	0.219622	0.745195	0.185567	0.810081	-0.0486669	0.954252	FBgn0002609	no	no
FBgn0147423	-0.798533	0.0160042	0.513486	0.10341	0.0290016	0.948575	-0.168765	0.649111	-0.967603	0.613998	-0.154253	0.862441	-1.2082	0.171779	-0.263266	0.772375	FBgn0039415	no	no
FBgn0147424	-0.6509	0.0899754	-0.640393	0.105133	-0.200951	0.676601	-0.662991	0.121168	-0.177079	0.89546	-0.370676	0.239688	-0.613545	0.101414	-0.278222	0.388118	FBgn0051323	no	no
FBgn0147427	3.72757	0.0278715	-0.113188	0.96088	1.15671	0.571214	0.345534	0.881245	0.390351	0.877436	-0.346139	0.625122	0.354793	0.638886	-0.326604	0.653618	FBgn0032381	no	no
FBgn0147432	-0.838004	0.476206	-1.92529	0.121848	0.423541	0.770787	0.117088	0.93732	-0.818534	0.741121	-2.76209	0.00891534	-1.89269	0.0762019	-1.99924	0.0304673		no	no
FBgn0147444	0.0361681	0.78743	0.253343	0.049695	-0.00616571	0.972756	0.129817	0.340979	0.222133	0.845139	1.29063	0.00122083	0.153573	0.677346	1.07712	0.00277719	FBgn0261113	no	no
FBgn0147448	-0.441548	0.238895	-0.511493	0.181531	0.051168	0.922364	-0.442904	0.292531	0.324345	0.797906	0.323605	0.423223	0.242159	0.59356	0.201367	0.643528	FBgn0037238	no	no
FBgn0147462	-0.376397	0.574412	-0.513354	0.447998	0.242237	0.772258	-0.158392	0.845835	-0.0598022	0.988141	-1.26991	0.0981928	-1.52472	0.0978225	-1.4697	0.062141	FBgn0038194	no	no
FBgn0147463	0.650653	0.175576	-0.0471724	0.940696	0.638026	0.250407	-0.155683	0.804125	0.125054	0.98221	-0.310494	0.764262	-0.758004	0.471156	-0.123866	0.920947	FBgn0039584	no	no
FBgn0147472	-0.270273	0.222524	-0.182942	0.430003	0.0747991	0.797959	-0.35633	0.14773	-0.593972	0.90397	-0.422497	0.735034	0.221859	0.879398	-0.656673	0.594577	FBgn0037217	no	no
FBgn0147475	1.12071	0.0251773	0.420814	0.411737	1.78785	0.00504207	0.708785	0.19487	1.61362	0.284711	1.98584	0.0258936	2.7302	0.0152133	3.27979	0.00143768	FBgn0038252	no	no
FBgn0147477	1.2522	0.000184752	0.960406	0.00110723	0.337425	0.198916	0.90138	0.00395334	0.297332	0.805991	0.953673	0.0165376	0.632158	0.132549	0.770292	0.0421835	FBgn0038585	no	no
FBgn0147488	-0.465942	0.0548326	-0.402071	0.103791	-0.0403585	0.904143	-0.312397	0.236623	-0.281465	0.746689	-0.148452	0.648488	0.0411302	0.9211	-0.0387514	0.926287	FBgn0260005	no	no
FBgn0147494	-0.309115	0.149476	-0.172926	0.444464	-0.0666577	0.818706	-0.0363264	0.898633	-0.476428	0.613998	-0.372699	0.339789	-0.358406	0.400752	-0.327205	0.408261	FBgn0038490	no	no
FBgn0147502	0.568595	0.0622492	0.323611	0.297514	0.260619	0.469367	1.06096	0.0069066	0.784438	0.723803	1.85779	0.0207984	1.04276	0.210114	3.0911	0.00110689	FBgn0261932	no	no
FBgn0147503	0.582342	0.038149	0.15093	0.617542	0.720791	0.0299543	0.951487	0.00720961	3.50209	0.166479	3.41989	0.0372633	5.11434	0.0139846	6.06525	0.00134077	FBgn0038506	no	no
FBgn0147505	1.26348	0.0446392	0.148466	0.844596	0.626615	0.396774	0.585245	0.4172	0.814826	0.712285	1.68899	0.0333109	0.904729	0.279659	2.90421	0.00155841	FBgn0262004	no	no
FBgn0147506	0.616977	0.0207556	0.464015	0.0802479	0.443026	0.130647	0.7819	0.0127371	0.900815	0.284711	1.50211	0.00613902	0.735518	0.164396	2.64035	0.00011118	FBgn0038631	no	no
FBgn0147507	-0.309937	0.730012	0.323706	0.719092	-0.0203057	0.987939	0.373963	0.711293	0.599341	0.865785	1.73789	0.0534347	0.0462469	0.974759	2.07469	0.0239165		no	no
FBgn0147514	-1.21454	0.381879	-3.71278	0.0312585	-1.87073	0.256131	-1.43113	0.366354	-0.35383	0.96115	-2.6876	0.0981045	-2.62988	0.151243	-0.951347	0.547908	FBgn0038516	no	no
FBgn0147525	-0.954157	0.326063	-2.23929	0.0419333	-0.43535	0.72084	-0.636822	0.577327	0.222882	0.955891	-1.01559	0.190815	-0.766726	0.36725	-0.644233	0.411803	FBgn0032387	no	no
FBgn0147551	-0.254945	0.417589	-0.297943	0.350308	-0.023475	0.958062	0.218471	0.542566	0.11139	0.969212	-0.679826	0.214553	0.0994116	0.891563	-0.472992	0.398813	FBgn0002922	no	no
FBgn0147564	0.1902	0.100334	-0.0124784	0.933679	-0.00348599	0.984731	0.0493738	0.73136	-0.135532	0.863207	-0.0842757	0.70345	-0.128327	0.578201	0.0130795	0.965366	FBgn0039430	no	no
FBgn0147600	0.438192	0.0528903	-0.0912176	0.71908	0.242021	0.350331	0.164336	0.52519	0.567009	0.530062	0.174277	0.69764	0.618401	0.17462	-0.565654	0.168303	FBgn0002868	no	no
FBgn0253225	-1.36712	0.0165056	-1.59643	0.00929714	-0.931825	0.129357	0.550671	0.33549	0.100694	0.966722	-0.088654	0.865896	-0.0369614	0.954376	0.0773258	0.899047		no	no
FBgn0253226	-0.791892	0.000603369	-1.16352	6.97328e-05	-0.225201	0.264979	-0.283905	0.144563	-0.155602	0.882099	-0.680253	0.0168288	-0.156491	0.608701	-0.281328	0.287658		no	no
FBgn0253633	0.949278	0.022011	0.684258	0.0959258	0.0405984	0.945702	0.602813	0.175095	1.13704	0.224041	0.805814	0.143564	-0.238553	0.729689	1.16207	0.0413174		no	no
FBgn0253666	2.7112	0.00176203	1.47948	0.0569696	1.44804	0.0943879	2.33023	0.011051	-1.20488	0.285209	-1.57831	0.0212582	-1.00398	0.155478	-0.770662	0.217888		no	no
FBgn0253686	0.107371	0.859317	-0.935371	0.102859	-0.86057	0.18598	-0.308735	0.641208	0.710335	0.741121	0.181876	0.831561	-0.172057	0.864682	0.257851	0.769218		no	no
FBgn0253710	0.756216	0.00772228	0.944788	0.0026749	0.267179	0.384879	0.79379	0.0132535	0.0685915	0.980412	0.461862	0.305167	-0.173626	0.753035	0.558713	0.211124		no	no
FBgn0253774	-1.71456	0.00501553	-2.26534	0.00142274	-1.92274	0.00704866	0.488059	0.418761	-0.393977	0.90244	-0.103444	0.904894	-0.219632	0.813919	0.356134	0.662751		no	no
FBgn0280243	-0.481198	0.622504	-1.70652	0.0915178	0.0661007	0.960809	-0.227945	0.84653	0.60209	0.86873	-0.860617	0.386183	-1.35666	0.216234	-0.606181	0.560451		no	no
FBgn0280251	-0.591031	0.146278	0.879883	0.0330763	0.206269	0.683509	0.78588	0.0726886	0.136401	0.987141	0.461521	0.745608	0.650108	0.661339	0.762316	0.570869		no	no
FBgn0280256	-0.173179	0.738635	-0.353023	0.492695	-0.35208	0.55544	0.243022	0.677047	-0.0956338	0.918378	-0.0260251	0.909297	-0.0952177	0.673723	-0.338927	0.079344		no	no
FBgn0280268	-1.3429	0.000701482	-1.40972	0.000718353	-0.967799	0.0129098	-1.05529	0.0078007	-0.588797	0.651824	-0.574958	0.251344	-0.805426	0.156045	0.0278259	0.970514		no	no
FBgn0280269	1.56975	0.0590115	1.86096	0.0315512	1.23521	0.205814	0.577824	0.591863	0.0594636	0.964613	0.251333	0.32875	-0.0688253	0.835709	-0.160059	0.562754		no	no
FBgn0280274	-0.00680133	0.991038	0.71031	0.111362	-0.337723	0.537237	1.01554	0.0419881	0.67235	0.897028	0.94984	0.444843	-1.63285	0.316117	0.672605	0.612023		no	no
FBgn0280286	-0.924539	0.00664466	-0.50402	0.107773	-0.80527	0.0312031	-0.415877	0.218079	-0.168068	0.947322	-0.612593	0.176948	-0.0390471	0.950875	-1.05809	0.0279644		no	no
FBgn0280287	0.183167	0.747773	0.049531	0.942371	0.40759	0.523017	-0.0145506	0.985235	0.104075	0.973778	-0.699476	0.213354	-0.692197	0.266727	-0.705117	0.212088		no	no
FBgn0280296	-1.39334	0.000264277	-1.42773	0.000260067	-0.956352	0.00614786	-0.775606	0.0157592	-0.606342	0.0328366	-1.06311	0.000159188	-0.462992	0.0579634	-1.89579	1.2071e-06		no	no
FBgn0280302	-0.36976	0.461482	-0.282008	0.596422	-0.754077	0.190408	0.221548	0.712319	-0.325703	0.929669	1.39898	0.0511036	-0.567712	0.485403	2.11684	0.00663206		no	no
FBgn0280305	-0.522232	0.522696	-1.08598	0.184336	0.248136	0.811918	-0.636006	0.48638	0.209536	0.95218	-0.25707	0.716434	-0.72055	0.309125	-0.256776	0.726562		no	no
FBgn0280309	0.99579	0.00148889	0.61962	0.0270063	0.575748	0.0592051	0.473687	0.102331	-0.0191825	0.988141	0.335412	0.146997	0.242034	0.344596	0.160616	0.518483		no	no
FBgn0280324	-0.193075	0.722867	-0.0955997	0.876396	-0.600336	0.31873	-0.447971	0.45379	-0.244787	0.941478	0.993237	0.104944	-0.836993	0.2473	-0.231893	0.754382		no	no
FBgn0280338	-1.18812	0.00199565	-0.516772	0.112439	-0.487896	0.180404	0.0183895	0.966126	0.00608622	0.997454	-0.0773415	0.91401	0.619498	0.342585	-0.336099	0.610636		no	no
FBgn0280340	-0.129125	0.759841	0.208957	0.619196	0.33064	0.47131	0.69737	0.100123	-0.838588	0.793207	-0.409808	0.704493	-0.679263	0.550408	-0.316954	0.785439		no	no
FBgn0280341	-0.202204	0.4513	-0.177836	0.52726	0.151803	0.641582	0.107576	0.741626	-0.368126	0.9289	0.128124	0.890578	0.0884573	0.935656	0.113262	0.918222		no	no
FBgn0280345	0.641118	0.190874	2.01645	0.00118347	1.1417	0.0473321	1.54435	0.011051	0.0553264	0.99425	-0.295713	0.854261	0.29	0.87132	-0.0770525	0.970146		no	no
FBgn0280347	0.220747	0.698871	0.681208	0.203359	0.691532	0.257102	-0.486702	0.461657	-1.26534	0.0875152	-0.529406	0.272847	-1.31915	0.0358906	-0.994228	0.0461947		no	no
FBgn0280349	1.0541	0.0039874	0.574363	0.0881219	0.536131	0.153443	0.495592	0.171932	-0.237631	0.950207	-0.796161	0.2821	-0.508744	0.533652	-1.16695	0.119625		no	no
FBgn0280353	0.3908	0.335228	0.0039389	0.99542	-0.0416053	0.944229	0.147173	0.773823	-0.559878	0.567472	-0.937201	0.0363002	-1.34642	0.0184758	-1.64584	0.00155972		no	no
FBgn0280364	-0.129696	0.885462	0.0727774	0.941417	0.667982	0.457737	-0.27348	0.78795	-0.357817	0.831326	-0.507611	0.297196	-0.750785	0.167595	-0.444921	0.364051		no	no
FBgn0280376	-0.864557	0.10707	-0.718961	0.187698	-0.254849	0.706963	0.18469	0.780265	-0.100202	0.96115	-0.456518	0.266752	-0.550065	0.224455	-0.59673	0.146201		no	no
FBgn0280378	-0.442951	0.393167	0.231083	0.678126	-0.0237621	0.975154	-0.06478	0.924796	-0.427797	0.796709	-1.01574	0.0565544	-0.61995	0.277825	-1.14667	0.0347883		no	no
FBgn0280382	-0.233497	0.14238	-0.242211	0.138083	-0.0358534	0.870667	0.0381931	0.850546	-0.0977738	0.928908	-0.34383	0.10658	-0.125235	0.614924	-0.525585	0.0205304		no	no
FBgn0280385	-0.0245279	0.98154	1.46045	0.0834111	0.635605	0.516877	0.393514	0.692099	0.49209	0.853372	1.01592	0.147829	-0.744735	0.352716	1.89893	0.0134224		no	no
FBgn0280387	0.204718	0.71882	0.443461	0.424113	1.40818	0.0288487	0.55809	0.348543	-0.0764495	0.981444	0.0815987	0.893843	-0.186947	0.775506	0.342885	0.540458		no	no
FBgn0280390	-0.620036	0.122171	-0.726962	0.0822076	0.00252108	0.997025	-0.618925	0.170093	0.364627	0.831326	0.0261712	0.968096	0.599903	0.266727	0.323657	0.539942		no	no
FBgn0280391	1.0132	0.00946219	-0.0686474	0.877602	0.970005	0.0272226	0.570341	0.156623	0.23953	0.865406	-0.0790246	0.850559	-0.644187	0.125523	0.147177	0.722346		no	no
FBgn0280392	-0.740092	0.00505088	-0.764448	0.00538002	-0.573934	0.0404999	-0.0621898	0.833646	0.156121	0.966143	-0.0444253	0.96101	0.264674	0.74904	-0.411205	0.587368		no	no
FBgn0280400	8.2007	2.39468e-05	6.79479	0.000159014	6.61718	0.000551081	6.24951	0.00116316	4.1066	0.00751219	3.81211	0.00366414	4.06377	0.0080781	3.67257	0.003418		no	no
FBgn0280404	-0.285233	0.544334	0.0319598	0.957084	-0.261525	0.64663	0.29567	0.576791	-0.211171	0.947915	0.187301	0.782005	0.251294	0.723505	0.324168	0.616136		no	no
FBgn0280406	0.446269	0.331887	0.313708	0.522438	-0.645637	0.237433	0.476056	0.357218	-0.620708	0.736719	-0.476874	0.462825	-0.459834	0.513233	-0.855281	0.177432		no	no
FBgn0280426	0.535782	0.00751368	0.168381	0.375816	-0.0296407	0.910011	0.502861	0.0211342	-0.0715395	0.970758	0.0356193	0.934683	-0.270604	0.503201	0.302973	0.408361		no	no
FBgn0280434	-0.716194	0.444306	-1.00364	0.2901	0.366133	0.754133	0.509717	0.635055	0.368105	0.889539	-0.692539	0.29301	-0.854932	0.236218	0.122734	0.886553		no	no
FBgn0280444	-0.83624	0.00029998	-0.64245	0.00180487	-0.539525	0.0107756	-0.0520788	0.801419	-0.0633494	0.980116	0.0137571	0.978523	0.358786	0.418594	-0.580623	0.150492		no	no
FBgn0280447	-0.848517	0.430066	-1.31725	0.234349	-1.79077	0.186354	-0.141023	0.919739	0.0607515	0.986698	0.489621	0.383299	-0.253797	0.70505	0.0299494	0.972039		no	no
FBgn0280450	0.465202	0.192905	0.688068	0.0653615	-0.0469658	0.927764	0.138299	0.759402	-0.592962	0.809495	-0.636028	0.407895	0.627684	0.43909	-0.847092	0.259993		no	no
FBgn0280464	-0.35846	0.0132742	-0.268118	0.0595174	-0.566007	0.00279244	-0.431773	0.0109143	0.306554	0.829763	0.116467	0.803123	-0.291324	0.530236	0.394946	0.340033		no	no
FBgn0280469	-0.649363	0.00705074	-0.591813	0.0145073	-0.678748	0.0144351	-0.608635	0.0203287	0.109904	0.913401	-0.113582	0.625558	0.00950275	0.977538	-0.0207783	0.945098		no	no
FBgn0280486	0.781138	0.0899699	-1.44084	0.0112027	0.730566	0.170097	-1.13754	0.0531198	-0.768147	0.82944	-2.02686	0.0690804	-1.26272	0.270449	-1.51139	0.150086		no	no
FBgn0280490	0.407477	0.744614	-1.64507	0.21724	0.276083	0.865008	0.475675	0.742989	1.40136	0.680911	1.02511	0.43444	0.644695	0.672099	-1.08791	0.469058		no	no
FBgn0280509	-1.55748	0.000141767	-1.26676	0.000482281	-1.02067	0.00414476	-0.652604	0.0303763	-0.972061	0.206307	-1.35714	0.00941496	-1.172	0.0450732	-1.64864	0.00255139		no	no
FBgn0280511	0.997918	0.00268806	0.660414	0.0317897	0.438086	0.18598	0.597201	0.0659107	0.404885	0.802468	0.935087	0.0611873	0.206779	0.729597	0.67179	0.173514		no	no
FBgn0280517	-1.14815	0.00229459	-0.635213	0.0550557	-0.618861	0.0912245	-0.622397	0.0790254	-0.390923	0.809281	-0.565866	0.249969	-0.364256	0.509297	-0.483626	0.329889		no	no
FBgn0280526	0.702382	0.0161466	1.49406	0.000239683	0.994003	0.00612891	0.428078	0.162407	-0.0966294	0.947779	0.664157	0.0187475	-0.281495	0.334349	2.28875	2.15164e-06		no	no
FBgn0280533	-0.52017	0.432638	0.644117	0.306207	0.586972	0.424758	-0.0270122	0.976412	-0.339216	0.933201	-1.47768	0.0718219	-0.440866	0.623685	-0.597678	0.455984		no	no
FBgn0280558	0.56957	0.363247	0.812899	0.194959	1.08538	0.126362	0.697823	0.318849	0.749769	0.490508	0.991881	0.0572449	0.144982	0.829102	0.594832	0.247358		no	no
FBgn0280572	-0.59381	0.0191882	-0.565173	0.028876	-0.578338	0.0439845	-0.0850299	0.777544	-0.0730348	0.98297	-0.234739	0.69066	-0.693113	0.246682	-0.527416	0.33231		no	no
FBgn0280578	-0.332837	0.727068	-0.528092	0.58488	-1.24331	0.260198	-0.252906	0.824316	1.13934	0.549306	1.77907	0.0392358	0.359636	0.737668	0.443157	0.647508		no	no
FBgn0280591	-0.297679	0.408847	-0.577341	0.116052	0.238929	0.581153	-0.334598	0.409309	-0.17644	0.984683	-0.582195	0.697857	-0.696064	0.668778	-0.419866	0.794558		no	no
FBgn0280595	-0.831094	0.0467398	0.0648673	0.897672	-0.515135	0.27237	0.44993	0.313834	-0.464874	0.865855	-0.659228	0.364002	-1.18355	0.14676	-1.08938	0.130919		no	no
FBgn0280611	3.44483	0.0560209	-0.0191441	0.996338	4.96748	0.015638	3.38784	0.0933627	5.52672	0.00164175	4.76255	0.00160473	0.210232	0.930391	0.086634	0.97281		no	no
FBgn0280613	-0.386119	0.340933	-0.651067	0.118171	-0.531011	0.256154	0.21402	0.654947	-0.000526294	0.999337	1.17156	0.0232527	-0.415663	0.449226	0.942754	0.0570066		no	no
FBgn0280627	-0.727941	0.0955937	-0.659018	0.138083	-0.240523	0.657682	0.085439	0.879156	-0.142248	0.966722	-0.527597	0.434159	-0.543917	0.4527	-0.614327	0.352104		no	no
FBgn0280630	-0.284879	0.484963	0.214394	0.618777	0.491399	0.273442	-0.139585	0.780257	-0.693309	0.453784	-1.29221	0.0106052	-0.590329	0.232022	-0.128042	0.812711		no	no
FBgn0280633	-3.72285	0.000210143	-4.09994	0.000160379	-3.27812	0.00133717	0.0418239	0.955962	0.842049	0.804857	0.3838	0.752497	0.26922	0.849159	0.686483	0.544585		no	no
FBgn0280635	-2.26366	0.0031278	-1.09673	0.0830845	0.120211	0.882791	-1.16728	0.0962945	-0.525846	0.647773	-0.990164	0.0352718	-0.51682	0.28956	-1.02573	0.0287208		no	no
FBgn0280641	-0.706729	0.00341029	-0.642122	0.00772029	-0.513454	0.0404899	-0.612809	0.0166668	0.0742827	0.960621	-0.0988194	0.753641	-0.176831	0.580827	-0.329065	0.238733		no	no
FBgn0280649	-1.80875	0.000206636	-0.655974	0.0516702	-1.24675	0.00473563	-0.682608	0.0591289	-0.00369743	0.997865	-0.931465	0.0577345	-0.475048	0.36725	-0.719124	0.134113		no	no
FBgn0280655	0.982758	0.2954	-0.398461	0.713637	1.04106	0.336468	0.3961	0.73646	1.13301	0.477559	0.360176	0.666041	-0.13047	0.900694	0.190888	0.840345		no	no
FBgn0280670	0.526961	0.00786096	0.583567	0.00555688	0.346251	0.0990309	0.369946	0.0702175	0.190595	0.947117	0.745087	0.139168	0.0906766	0.896539	1.21672	0.0223577		no	no
FBgn0280678	-0.111486	0.848605	-0.607024	0.25881	0.196752	0.772258	-0.775134	0.197263	0.163575	0.957333	-0.465079	0.441693	-0.283989	0.679484	-0.829017	0.160111		no	no
FBgn0280690	-0.359525	0.678525	0.812172	0.304998	0.0920777	0.936534	-0.210496	0.843279	-0.331648	0.780058	-0.664917	0.0820274	-0.558749	0.187939	-1.05636	0.011393		no	no
FBgn0280711	-0.00530917	0.9951	-0.276797	0.677868	0.731887	0.270387	-0.179457	0.814162	0.13809	0.959457	-0.745271	0.137252	-0.160053	0.803153	-0.554175	0.270194		no	no
FBgn0280713	-0.208319	0.814326	-0.379354	0.675238	0.126264	0.911048	0.595483	0.511172	0.0371126	0.988141	0.533873	0.17086	0.129404	0.798959	0.379933	0.339247		no	no
FBgn0280726	0.11244	0.518766	-0.234047	0.174791	-0.0265921	0.911048	0.0836839	0.682221	-0.345582	0.471752	-0.463505	0.0496731	-0.427447	0.110319	-0.596996	0.0149769		no	no
FBgn0280740	3.99674	0.0072544	1.75336	0.235498	3.59531	0.0296215	2.36646	0.132171	1.07754	0.741121	2.40076	0.0398379	0.973615	0.436546	2.1093	0.0642137		no	no
FBgn0280749	-0.0719151	0.810803	0.0956764	0.758151	-0.199134	0.54956	-0.250775	0.420786	0.395869	0.741121	-0.148666	0.746136	-0.199319	0.67959	0.402195	0.325806		no	no
FBgn0280750	-1.23628	0.00898003	-0.685943	0.113944	0.434502	0.363412	-0.117463	0.824636	-1.05032	0.731545	-0.990887	0.340097	-2.00744	0.109823	-0.37081	0.752694		no	no
FBgn0280759	0.0179441	0.97206	0.229915	0.597243	0.0023152	0.997093	0.139867	0.782938	0.195697	0.953548	0.0878113	0.90354	-0.0953946	0.910033	0.252342	0.715609		no	no
FBgn0280760	-1.02548	0.00108377	-0.662103	0.0163489	-0.738946	0.0185808	-0.667339	0.0245837	-0.367714	0.84307	-0.696009	0.172461	-0.403214	0.479303	-0.656106	0.202385		no	no
FBgn0280769	-2.34781	0.0112296	-1.70938	0.0458175	-1.11221	0.222469	-0.486067	0.597215	0.13312	0.964175	-0.539937	0.360278	0.204605	0.773743	-0.720774	0.215061		no	no
FBgn0280774	-0.947875	0.0917807	0.107101	0.867701	0.594315	0.325936	0.147518	0.828684	-0.194714	0.984683	-2.44556	0.183249	-1.29595	0.484919	-1.63756	0.336465		no	no
FBgn0280791	-1.97053	0.0952359	-2.47193	0.0531224	-1.11343	0.405875	-0.953965	0.463845	0.372772	0.934807	-1.1395	0.19909	-1.5041	0.140615	-1.07663	0.226146		no	no
FBgn0280797	2.32607	0.0205989	0.190295	0.879218	0.261743	0.856967	0.267392	0.842252	-2.52898	0.495324	-1.71559	0.314654	-2.82008	0.161651	-2.98085	0.100997		no	no
FBgn0280804	-1.35132	0.0039874	-1.05906	0.0187934	-0.817073	0.0847752	-0.637576	0.156131	-0.137532	0.865855	-0.662581	0.00609987	-0.503348	0.0516333	-0.992809	0.000311502		no	no
FBgn0280819	-0.723518	0.000159676	-0.357949	0.0106213	-0.694303	0.000551081	-0.284681	0.0466606	-0.117931	0.91636	-0.253119	0.281713	-0.131888	0.627415	-0.462506	0.0529941		no	no
FBgn0280822	-1.36933	0.00936328	-0.412114	0.395588	-0.731977	0.179389	-0.0373809	0.952241	-0.247532	0.899729	-0.825772	0.0722996	-0.569211	0.256146	-1.33496	0.00862227		no	no
FBgn0280832	0.402987	0.0473527	0.775722	0.00185468	0.361401	0.116563	0.635181	0.011051	0.052363	0.974595	0.627422	0.0392358	0.0122805	0.979493	1.94043	3.11787e-05		no	no
FBgn0280836	-1.73186	0.0547115	-1.29782	0.138048	1.51455	0.0953956	0.419304	0.666466	-0.457883	0.889319	0.230721	0.79575	0.390511	0.672248	-0.199827	0.838929		no	no
FBgn0280838	0.138538	0.630159	0.358871	0.195869	0.212888	0.520969	0.586464	0.0561499	-0.0357115	0.990268	0.95	0.0825192	-0.179419	0.801767	1.67052	0.0062253		no	no
FBgn0280885	-1.50105	0.100766	-1.29079	0.163609	1.18725	0.237921	-1.07066	0.289114	-0.0602499	0.979154	-0.367724	0.334708	0.332078	0.423786	0.0257762	0.962733		no	no
FBgn0280888	0.512254	0.34336	0.0396717	0.956534	0.390734	0.556327	-0.325607	0.638329	0.377773	0.844855	0.0128459	0.985354	0.462981	0.429454	-0.403177	0.476742		no	no
FBgn0280899	-0.0622729	0.747372	-0.155932	0.402793	0.207463	0.311093	0.605081	0.00790435	0.357432	0.736719	0.797955	0.0341812	0.0314793	0.950214	0.627399	0.0836419		no	no
FBgn0280900	0.696546	0.00581702	0.766317	0.00429211	-0.127024	0.663103	0.633727	0.0203644	0.399802	0.757558	0.617363	0.150202	-0.0802805	0.891563	0.830003	0.0588207		no	no
FBgn0280908	-1.95535	0.0056846	-1.9536	0.00692447	-2.09108	0.0126253	-0.053235	0.945997	0.0111139	0.995712	0.185093	0.727328	0.213747	0.706597	-0.130259	0.82552		no	no
FBgn0280911	2.15172	0.000956326	1.62111	0.0070995	1.44299	0.0261929	0.0189715	0.982032	0.083396	0.98221	-0.173724	0.795268	0.194736	0.794512	-0.355921	0.58161		no	no
FBgn0280927	0.314021	0.0885885	0.445663	0.0248111	0.187679	0.38535	-0.125039	0.569339	-0.0499149	0.967282	0.226945	0.330418	0.0884814	0.754767	0.165074	0.498442		no	no
FBgn0280936	-0.13706	0.469338	-0.259746	0.169032	-0.300463	0.158569	0.225361	0.269415	-0.0905197	0.957333	0.53624	0.0877054	0.0347763	0.936037	0.299456	0.34734		no	no
FBgn0280940	0.356287	0.365242	0.97449	0.020037	0.035439	0.951647	1.13344	0.0158028	-0.144162	0.906425	-0.328378	0.230606	-0.400125	0.191176	-0.538193	0.0556656		no	no
FBgn0280949	-0.400487	0.418227	-0.189366	0.728423	-1.41478	0.025374	-0.0811379	0.899731	0.923678	0.553352	1.25822	0.0699404	0.099614	0.919146	1.31119	0.0612672		no	no
FBgn0280951	5.12793	0.0264775	5.98835	0.0141345	4.41872	0.092688	5.07554	0.0463377	0.521227	0.90244	1.55469	0.105798	-0.683383	0.554051	1.87709	0.0571284		no	no
FBgn0280952	0.146661	0.674108	-0.111831	0.768028	-0.0954201	0.832568	0.270503	0.476207	0.222233	0.853435	0.440545	0.164604	0.132554	0.733322	0.640882	0.0494778		no	no
FBgn0280953	5.43956	8.42481e-05	4.081	0.000625102	5.49967	0.000257831	5.47222	0.000322596	7.26494	6.00203e-08	6.60112	2.0409e-07	5.5196	2.2902e-06	1.8855	0.0194653		no	no
FBgn0280969	-1.98932	0.170262	-3.23265	0.0585652	-1.32757	0.425945	-0.701374	0.667489	0.481756	0.875622	0.602817	0.461664	-0.196278	0.856121	0.846301	0.278306		no	no
FBgn0280973	-0.609412	0.652737	-0.851099	0.539713	0.679272	0.665468	-0.00371173	0.999071	-0.964349	0.875622	-0.958223	0.571933	0.112417	0.957904	0.0335186	0.991325		no	no
FBgn0280983	0.0922912	0.823843	-0.120879	0.778107	-0.233499	0.619893	-0.115621	0.810063	0.0690052	0.978928	0.291885	0.510455	-0.31406	0.516123	-0.365643	0.408012		no	no
FBgn0280987	0.502614	0.0399789	0.655364	0.0135569	0.64322	0.0272226	0.324592	0.220751	0.210243	0.86827	-0.00547625	0.990702	-0.044906	0.923115	0.106847	0.786635		no	no
FBgn0280993	-1.00519	2.39468e-05	-0.84466	7.86373e-05	-0.646436	0.00117575	-0.252426	0.0832917	-0.243301	0.608835	-0.245702	0.203933	-0.452312	0.060134	-0.263742	0.176146		no	no
FBgn0280995	-0.442573	0.00030941	-0.447119	0.00037703	-0.282675	0.0120697	-0.255976	0.0165652	-0.18549	0.678444	-0.492407	0.00795051	-0.253963	0.166041	-0.560175	0.00288896		no	no
FBgn0281006	-0.326137	0.0142864	-0.421822	0.00427614	-0.186353	0.192441	-0.551892	0.00227876	-0.0409088	0.974205	-1.30544	8.65147e-05	-0.0518193	0.858901	-0.981636	0.00056681		no	no
FBgn0281011	0.687406	0.0244449	0.290345	0.340852	0.910063	0.0141608	0.698594	0.0400992	0.83998	0.767136	1.37462	0.132095	0.81655	0.431591	1.28679	0.160111		no	no
FBgn0281013	-0.24667	0.0555231	0.158139	0.223362	-0.100056	0.51577	0.490995	0.00432421	-0.0755962	0.967739	1.07478	0.00707492	-0.0805821	0.862505	1.2258	0.00250036		no	no
FBgn0281019	0.959584	0.00126834	0.0396639	0.898256	0.596465	0.0404725	0.0951269	0.7578	0.749948	0.0698557	0.593509	0.0398379	1.29906	0.00136596	0.962106	0.00264326		no	no
FBgn0281021	0.310168	0.30543	0.857908	0.0105335	0.13308	0.734912	0.858172	0.0174842	-0.00120644	0.999091	0.159267	0.809631	0.185156	0.803696	0.138676	0.849802		no	no
FBgn0281025	4.38555	0.000751802	2.23288	0.098036	4.75959	0.0013877	3.90175	0.00628452	4.05487	0.0773087	3.57379	0.0295845	2.78862	0.132403	-2.55128	0.334261		no	no
FBgn0281036	-0.465337	0.702434	-1.23476	0.308233	0.592437	0.675087	-0.781018	0.576075	0.582905	0.87197	-1.24345	0.19824	-0.720936	0.499999	-0.338048	0.757952		no	no
FBgn0281048	-0.307066	0.371366	-0.0815308	0.840567	-0.0976806	0.832416	0.308782	0.422783	0.342117	0.875622	-0.380198	0.526388	-0.543075	0.397375	0.288638	0.642412		no	no
FBgn0281051	-0.207329	0.460135	0.413168	0.136263	0.154415	0.65236	0.0179644	0.961675	-0.00292288	0.997865	0.159205	0.743521	-0.161274	0.765277	0.570003	0.185004		no	no
FBgn0281054	-0.263521	0.669801	-0.341721	0.589062	-0.381635	0.606221	0.584533	0.362478	0.681157	0.642419	0.86341	0.129068	-0.000129721	1	1.8317	0.00436962		no	no
FBgn0281066	-0.658622	0.00890323	-0.389259	0.103137	-0.177312	0.525266	-0.523578	0.0466379	0.0196393	0.988141	-0.270295	0.277917	-0.145761	0.611917	-0.122816	0.656593		no	no
FBgn0281084	-1.54281	0.00163669	0.833227	0.0418193	-0.388148	0.400545	-0.00218284	0.997995	-0.53789	0.420841	-0.872026	0.0158565	-0.717272	0.0735248	-0.528247	0.112919		no	no
FBgn0281097	-0.35619	0.432108	-0.562625	0.217975	-0.546108	0.295366	-0.850404	0.0979909	-0.790162	0.805111	-0.691491	0.500184	-0.378405	0.748902	-0.300128	0.793996		no	no
FBgn0281099	-0.702759	0.070799	-1.41704	0.00303231	-0.519732	0.239019	-0.449848	0.29622	-0.229847	0.885436	-0.137198	0.759533	0.111506	0.826422	0.11919	0.802673		no	no
FBgn0281100	-0.0340426	0.853752	-0.206045	0.218376	0.126829	0.521689	0.0440849	0.831591	0.0138796	0.990268	-0.0303468	0.9186	0.0566887	0.862027	0.0312475	0.927617		no	no
FBgn0281119	-1.26743	0.000714076	-1.14833	0.00166549	-1.05115	0.00614786	-0.550509	0.0850476	-0.224041	0.93374	-0.317651	0.557838	-0.153221	0.81625	-0.420042	0.429098		no	no
FBgn0281138	0.827587	0.066546	0.708621	0.123103	0.410063	0.450092	-0.178096	0.763022	-0.493771	0.705678	0.0434176	0.937176	-0.156927	0.784202	-0.352652	0.452286		no	no
FBgn0281152	-0.0673813	0.910113	-0.150624	0.798669	0.238246	0.714251	0.248142	0.689332	0.162412	0.947168	1.17808	0.0136903	-0.743857	0.136678	1.76099	0.00110689		no	no
FBgn0281160	2.49135	0.024595	1.64403	0.150632	3.57407	0.00698429	0.255957	0.883896	0.448519	0.85372	1.13891	0.0812439	-0.417678	0.573303	0.704686	0.277933		no	no
FBgn0281175	-0.069145	0.796114	-0.336736	0.178831	-0.0760775	0.816423	0.103157	0.732602	0.352094	0.843118	1.64745	0.00489076	-0.0598308	0.930843	0.955873	0.0563371		no	no
FBgn0281184	-0.954768	0.0267147	-0.500068	0.232052	-0.887952	0.0672685	0.0539454	0.921654	-0.529029	0.875622	-0.328235	0.730428	-0.734846	0.443119	-1.00077	0.249667		no	no
FBgn0281192	-0.399134	0.669801	-0.705751	0.451678	0.205926	0.865279	-0.703502	0.492251	0.415459	0.829763	-0.389661	0.496177	-0.988089	0.123185	0.712464	0.195169		no	no
FBgn0281197	0.181775	0.365417	0.342008	0.0963313	0.274038	0.22962	0.589957	0.0149863	0.313751	0.796955	0.676319	0.0748284	0.294923	0.489026	1.00763	0.0129468		no	no
FBgn0281226	-0.70088	0.338128	-0.703278	0.345508	-0.521442	0.556114	-0.0248451	0.980901	-0.0695953	0.985663	-1.52719	0.0194117	-1.73639	0.0293538	-0.669423	0.261542		no	no
FBgn0281279	0.499189	0.369681	0.104235	0.877602	-0.362807	0.614192	0.587218	0.348055	-0.0111839	0.997865	1.47796	0.22574	-0.870398	0.578526	2.65409	0.036013		no	no
FBgn0281293	0.520044	0.144123	-0.0997059	0.813022	-0.301324	0.498306	-0.0162477	0.975462	1.15829	0.0501325	0.651695	0.107785	0.64178	0.161388	0.101369	0.843148		no	no
FBgn0281309	-0.451199	0.00286805	-0.588645	0.000787212	-0.172109	0.250262	-0.183325	0.202047	0.10494	0.867506	0.0368595	0.844156	-0.351396	0.0720264	-0.132045	0.429098		no	no
FBgn0281326	-0.721382	0.00297067	-0.286285	0.180462	-0.127324	0.622856	0.224193	0.335499	-0.0728967	0.974779	-0.938582	0.0331542	-0.561658	0.221848	-0.639866	0.125468		yes	no
FBgn0281330	0.135832	0.687534	0.00884276	0.983585	-0.0615046	0.890647	0.2308	0.533254	0.401726	0.875622	0.751474	0.248136	0.0749548	0.934522	1.15735	0.078687		no	no
FBgn0281332	-0.838033	0.000282562	-1.00072	0.000112002	-0.758419	0.00161953	-0.238112	0.186009	-0.112423	0.960621	-0.0615976	0.89924	-0.3259	0.480986	-0.301446	0.488645		no	no
FBgn0281333	0.687779	0.630304	0.945146	0.50511	1.83177	0.212741	1.50663	0.305297	-0.756581	0.715429	-0.831711	0.24539	-0.776167	0.324392	-0.557046	0.449834		no	no
FBgn0281340	3.49344	2.41357e-06	1.81347	0.000242908	1.2792	0.00521988	2.36744	0.000165543	2.61001	0.00017856	1.81994	0.00117792	3.03965	4.1886e-05	0.634612	0.156585		no	no
FBgn0281346	-1.2531	0.25634	-1.10975	0.315743	0.149875	0.915873	-0.529836	0.688277	-0.594584	0.565773	-1.09236	0.0240644	-0.717932	0.157676	-1.20111	0.0144329		no	no
FBgn0281370	1.43965	1.42204e-05	0.990038	0.000202297	0.877529	0.00110302	0.469114	0.0244739	0.291189	0.769869	-0.0979119	0.790825	0.437197	0.219253	-0.119377	0.751247		no	no
FBgn0281373	-1.05182	0.0171374	-0.492097	0.238977	-0.360515	0.460487	-0.236007	0.630832	-0.742275	0.489329	-0.540102	0.2883	-0.315582	0.584253	-0.398151	0.443554		no	no
FBgn0281404	-0.776463	0.0582987	-0.68955	0.0975052	-0.63991	0.170309	-0.114804	0.82095	-0.219442	0.829763	-0.194383	0.520419	-0.635899	0.0719173	-0.180975	0.565833		no	no
FBgn0281426	-1.00966	0.00034921	-0.893168	0.000957096	-0.247325	0.290011	-0.754512	0.00569124	-0.0508137	0.986536	-0.0274213	0.963683	0.71408	0.161651	0.258071	0.606223		no	no
FBgn0281438	0.755412	0.107527	0.794306	0.10108	0.164773	0.797175	-0.00538992	0.99456	-0.205152	0.848415	-0.0326017	0.925363	-0.297208	0.35172	-0.37639	0.197214		no	no
FBgn0281441	-0.471692	0.267148	-0.16832	0.721634	-0.106808	0.854522	-0.420686	0.384246	0.336722	0.741121	-0.102321	0.795268	-0.159626	0.698863	-0.0646882	0.889803		no	no
FBgn0281444	-0.233216	0.31048	-0.411708	0.0833467	-0.255955	0.334886	-0.435502	0.0888169	-0.22435	0.904623	-0.640629	0.132207	0.123852	0.819098	-0.134209	0.790712		no	no
FBgn0281450	0.874395	0.0829554	-0.875345	0.104276	0.904805	0.118684	-1.08585	0.0712927	0.128585	0.964506	-1.45685	0.0179953	-0.445082	0.470917	-1.4943	0.014714		no	no
FBgn0281451	0.451448	0.272807	0.683835	0.104575	0.110453	0.846023	0.854252	0.0636462	0.0743027	0.985663	-0.418199	0.544947	-0.226103	0.786519	-1.05276	0.119611		no	no
FBgn0281454	6.75803	0.0177927	0	1	7.5572	0.0187837	6.33441	0.0480549	8.7337	0.0128947	7.0132	0.0128601	4.86672	0.1335	0	1		no	no
FBgn0281457	-0.440854	0.565898	0.562864	0.437684	0.24432	0.797223	0.160668	0.861897	1.21345	0.239782	1.55288	0.0166919	1.08269	0.123303	3.51724	5.67322e-05		no	no
FBgn0281473	0.140319	0.615312	0.0778654	0.800699	0.201505	0.533627	-0.170564	0.594769	0.00932398	0.997454	-0.688445	0.526412	0.0210599	0.990448	-1.01223	0.346335		no	no
FBgn0281486	-1.00738	8.97399e-05	-0.867372	0.000231343	-0.471661	0.016964	-0.626927	0.00395546	-0.394791	0.591871	-0.885004	0.0100207	-0.4519	0.188084	-0.735645	0.0236282		no	no
FBgn0281510	1.16813	0.0106815	0.822401	0.0640363	1.01109	0.0448506	0.420635	0.388252	-0.014672	0.995052	0.386782	0.359067	-0.00372877	0.996155	0.327782	0.444265		no	no
FBgn0281528	-0.720183	0.0359513	-0.863224	0.0186282	-0.822063	0.0401307	-0.873702	0.0274117	-1.15191	0.197718	-1.57156	0.0100207	-0.27732	0.657468	0.110145	0.871486		no	no
FBgn0281531	11.9346	7.46652e-07	10.3445	6.84873e-06	11.8233	9.2063e-07	12.7543	2.12696e-07	8.35738	1.89598e-08	7.31439	7.09161e-08	6.40508	6.72659e-07	3.21838	0.000522382		yes	no
FBgn0281537	-0.533985	0.0180329	-0.16256	0.468846	-0.0908339	0.741719	0.00337173	0.991935	-0.275108	0.953548	0.132333	0.895149	-1.11245	0.271756	-0.430306	0.660298		no	no
FBgn0281549	-0.975757	4.49676e-05	-0.518475	0.00232257	-0.997899	0.000104668	0.0152766	0.935123	-0.268753	0.805111	0.507443	0.124008	0.0153176	0.976785	0.738626	0.0319759		no	no
FBgn0281558	5.45195	0.0429758	0.801377	0.871073	6.79133	0.0253214	5.81769	0.0491921	10.2282	0.00201761	9.10879	0.00184893	1.96967	0.623563	3.85947	0.235977		no	no
FBgn0281567	-2.18265	0.0031291	-1.145	0.0707953	-0.146058	0.858936	-1.18175	0.0855097	-0.506006	0.545804	-1.0272	0.0131187	-0.605673	0.150011	-1.18494	0.00522242		no	no
FBgn0281578	4.10982	0.150742	3.74297	0.212009	7.52739	0.00763151	6.53631	0.0199274	0.34737	0.289893	0.732963	0.00137471	0.379108	0.084181	0.409809	0.0309473		no	no
FBgn0281590	0.0813161	0.918013	1.21327	0.081199	0.162662	0.862498	0.475479	0.544609	0.384797	0.859025	0.873395	0.119612	-0.981684	0.136989	1.57807	0.0107616		no	no
FBgn0281594	1.05999	4.49676e-05	0.702644	0.000647171	0.36548	0.0406736	0.475201	0.0113643	0.20143	0.737532	0.420554	0.0454335	0.451794	0.068558	0.152872	0.471991		no	no
FBgn0281601	-0.355327	0.300192	-0.463286	0.185208	0.338423	0.392257	-0.535573	0.16296	-0.253705	0.856056	-0.366022	0.327993	-0.641376	0.130668	-0.471998	0.203454		no	no
FBgn0281602	-0.108777	0.791004	-0.151526	0.7196	-0.271138	0.556276	-0.102955	0.829237	0.61563	0.735187	0.343522	0.606608	0.338821	0.64102	-0.223784	0.760446		no	no
FBgn0281623	-0.889126	0.0935147	-0.881639	0.104327	-0.138859	0.844518	0.0845172	0.901843	-0.38971	0.918003	-0.69106	0.389796	-0.198077	0.844489	-0.939373	0.23531		no	no
FBgn0281628	-0.56155	0.121174	-0.327689	0.379575	-0.235418	0.598404	0.216353	0.612235	0.00253972	0.998266	1.28236	0.0379488	-0.255381	0.724605	1.46551	0.0199396		no	no
FBgn0281650	-1.39886	0.000991105	-1.3399	0.00165633	-1.11595	0.010077	-0.862546	0.0281764	-0.23617	0.906425	-0.839155	0.0672653	-0.5252	0.28769	-1.06528	0.0255695		no	no
FBgn0281711	0.555774	0.443143	0.976839	0.173033	1.65241	0.0453892	1.70533	0.0351018	0.530057	0.843118	0.0644295	0.943814	-0.787101	0.349054	0.282644	0.741377		no	no
FBgn0281718	0.873119	0.00430892	0.808133	0.00869798	0.329345	0.297939	0.265512	0.395097	-0.049004	0.974205	0.112762	0.697963	-0.206623	0.48841	-0.284232	0.286953		no	no
FBgn0281730	0.943307	0.111384	-0.446429	0.498682	1.06433	0.120823	-2.66067	0.00752102	-0.115203	0.966722	-1.95384	0.00302564	-0.723189	0.209796	-2.19372	0.00113207		no	no
FBgn0281737	0.0376696	0.983646	-1.53186	0.309857	-0.721793	0.690995	-1.34002	0.432723	0.41927	0.948351	-2.51353	0.0608337	-2.05023	0.155972	-1.87956	0.139218		no	no
FBgn0281756	4.43153	0.00139131	2.41037	0.0567204	4.06689	0.00674354	3.19114	0.022203	0.544537	0.90397	1.70537	0.0923863	0.700476	0.543706	1.74363	0.0886953		no	no
FBgn0281782	-0.434452	0.202955	-0.610919	0.0853945	-1.15102	0.0110511	-0.67484	0.0807658	0.226235	0.937911	0.398849	0.491578	0.66732	0.275558	0.526038	0.349689		no	no
FBgn0281788	0.493021	0.450008	-0.283879	0.702207	0.241884	0.778651	0.191258	0.818176	0.0739232	0.979647	0.0645369	0.90753	-0.0872229	0.889697	-0.83378	0.0815827		no	no
FBgn0281795	-0.314576	0.518363	0.0153865	0.980477	-0.975434	0.0873441	0.275533	0.619377	1.08864	0.581826	0.846524	0.330044	0.369658	0.727521	0.510047	0.591396		no	no
FBgn0281806	-0.338976	0.587044	-0.13665	0.84718	-0.914794	0.197653	-0.689616	0.317092	-0.217956	0.966143	0.443164	0.661961	0.482675	0.659774	-0.0636199	0.96354		no	no
FBgn0281835	0.500817	0.0480039	0.209718	0.421565	0.471521	0.0990269	0.622138	0.0310379	-0.390133	0.759138	-1.47981	0.00388799	-0.394484	0.400468	-0.945803	0.0323588		no	no

## Sheet: AS
					geneID	mostSigID.MmMm.45min.as	geneName.MmMm.45min.as	chr.MmMm.45min.as	start.MmMm.45min.as	end.MmMm.45min.as	strand.MmMm.45min.as	baseMean.MmMm.45min.as	geneWisePadj.MmMm.45min.as	mostSigPadjust.MmMm.45min.as	numExons.MmMm.45min.as	numKnown.MmMm.45min.as	numNovel.MmMm.45min.as	exonsSig.MmMm.45min.as	knownSig.MmMm.45min.as	novelSig.MmMm.45min.as	numFeatures.MmMm.45min.as	numSig.MmMm.45min.as	transcripts.MmMm.45min.as	padjust_noFilter.MmMm.45min.as	log2FC.Virgins_dmoj.Hom_dmoj.45min.	log2FCvst.Virgins_dmoj.Hom_dmoj.45min.	mostSigID.MmMm.6h.as	geneName.MmMm.6h.as	chr.MmMm.6h.as	start.MmMm.6h.as	end.MmMm.6h.as	strand.MmMm.6h.as	baseMean.MmMm.6h.as	geneWisePadj.MmMm.6h.as	mostSigPadjust.MmMm.6h.as	numExons.MmMm.6h.as	numKnown.MmMm.6h.as	numNovel.MmMm.6h.as	exonsSig.MmMm.6h.as	knownSig.MmMm.6h.as	novelSig.MmMm.6h.as	numFeatures.MmMm.6h.as	numSig.MmMm.6h.as	transcripts.MmMm.6h.as	padjust_noFilter.MmMm.6h.as	log2FC.Virgins_dmoj.Hom_dmoj.6h.	log2FCvst.Virgins_dmoj.Hom_dmoj.6h.	mostSigID.MmAs.45min.as	geneName.MmAs.45min.as
					FBgn0012566	NA	NA	NA	NA	NA	NA	NA	NA	NA	NA	NA	NA	NA	NA	NA	NA	NA	NA	NA	NA	NA	NA	NA	NA	NA	NA	NA	NA	NA	NA	NA	NA	NA	NA	NA	NA	NA	NA	NA	NA	NA	NA	NA	NA
					FBgn0012567	J005	FBgn0012567	MOV_MERGE__scaffold_6500_consensus_sequence_bases_1_to_31427968	15295357	15296446	+	1306.4	4.41134e-05	1.65e-05	3	2	0	3	2	0	2000-03-02	2000-03-02	FBtr0168368	2.67634e-05	-0.709274	-0.354622	J005	FBgn0012567	MOV_MERGE__scaffold_6500_consensus_sequence_bases_1_to_31427968	15295357	15296446	+	1064.1	6.37355e-06	2.42e-06	3	2	0	3	2	0	2000-03-02	2000-03-02	FBtr0168368	3.94141e-06	-0.777752	-0.388861	J005	FBgn0012567
					FBgn0012573	E008	FBgn0012573	MOV_MERGE__scaffold_6328_consensus_sequence_bases_1_to_4237653	450374	457904	+	939.9	4.15498e-05	1.55e-05	11	8	0	11	7	0	2000-11-08	2000-11-07	FBtr0167020	2.52068e-05	-0.569792	-0.284879	E008	FBgn0012573	MOV_MERGE__scaffold_6328_consensus_sequence_bases_1_to_4237653	450374	457904	+	1389.6	2.13966e-06	8.34e-07	11	8	0	11	7	0	2000-11-08	2000-11-07	FBtr0167020	1.35602e-06	-0.540617	-0.270293	J014	FBgn0012573
					FBgn0064059	J008	FBgn0064059	MOV_MERGE__scaffold_6540_consensus_sequence_bases_83_to_33628560	8060031	8066731	-	1675.9	0.00344771	0.00115	5	4	0	5	4	0	2000-05-04	2000-05-04	FBtr0174085	0.00185524	-0.67448	-0.337238	E005	FBgn0064059	MOV_MERGE__scaffold_6540_consensus_sequence_bases_83_to_33628560	8060031	8066731	-	1893.8	0.000800222	0.000271	5	4	0	5	4	0	2000-05-04	2000-05-04	FBtr0174085	0.000438842	0.533918	0.266955	J008	FBgn0064059
					FBgn0067231	E007	FBgn0067231	MOV_MERGE__scaffold_6654_consensus_sequence_bases_76_to_2488318	1200640	1206007	+	374.6	0.00191566	0.000657	7	6	0	7	6	0	2000-07-06	2000-07-06	FBtr0167495	0.0010564	-0.761541	-0.380756	E001	FBgn0067231	MOV_MERGE__scaffold_6654_consensus_sequence_bases_76_to_2488318	1200640	1206007	+	404.3	0.179837	0.0507	7	6	0	7	3	0	2000-07-06	2000-07-03	FBtr0167495	0.0771085	0.533677	0.26683	E007	FBgn0067231
					FBgn0068806	E001	FBgn0068806	MOV_MERGE__scaffold_6308_consensus_sequence_bases_1_to_3175659	672788	677128	+	1266.8	0.000509677	0.00018	5	4	0	5	4	0	2000-05-04	2000-05-04	FBtr0161832	0.000291327	0.46544	0.232709	E001	FBgn0068806	MOV_MERGE__scaffold_6308_consensus_sequence_bases_1_to_3175659	672788	677128	+	1319.7	0.00557515	0.0018	5	4	0	5	4	0	2000-05-04	2000-05-04	FBtr0161832	0.0028982	0.367237	0.183611	E001	FBgn0068806
					FBgn0069598	J003	FBgn0069598	MOV_MERGE__scaffold_6308_consensus_sequence_bases_1_to_3175659	150996	151877	+	255.8	0.0853116	0.0249	2	1	0	2	1	0	2000-02-01	2000-02-01	FBtr0161795	0.0386674	-0.557596	-0.278777	J003	FBgn0069598	MOV_MERGE__scaffold_6308_consensus_sequence_bases_1_to_3175659	150996	151877	+	264.4	0.869168	0.422	2	1	0	2	1	0	2000-02-01	2000-02-01	FBtr0161795	0.537883	-0.311115	-0.155548	J003	FBgn0069598
					FBgn0084158	J003	FBgn0084158	MOV_MERGE__scaffold_6680_consensus_sequence_bases_1_to_24232761	19995079	19996056	-	522.2	5.56651e-09	2.4e-09	2	1	0	2	1	0	2000-02-01	2000-02-01	FBtr0430924	3.89671e-09	-0.947167	-0.473558	J003	FBgn0084158	MOV_MERGE__scaffold_6680_consensus_sequence_bases_1_to_24232761	19995079	19996056	-	571	5.13994e-06	1.96e-06	2	1	0	2	1	0	2000-02-01	2000-02-01	FBtr0430924	3.19329e-06	-0.778479	-0.389221	J003	FBgn0084158
					FBgn0084187	J005	FBgn0084187	MOV_MERGE__scaffold_6540_consensus_sequence_bases_83_to_33628560	28414743	28415907	-	120.8	0.270262	0.0791	3	2	0	3	2	0	2000-03-02	2000-03-02	FBtr0172947	0.117784	-0.915041	-0.457503	E002	FBgn0084187	MOV_MERGE__scaffold_6540_consensus_sequence_bases_83_to_33628560	28414743	28415907	-	125.5	0.0963815	0.0278	3	2	0	3	2	0	2000-03-02	2000-03-02	FBtr0172947	0.0431117	2.15564	1.07423	E003	FBgn0084187
					FBgn0084340	J005	FBgn0084340	MOV_MERGE__scaffold_6680_consensus_sequence_bases_1_to_24232761	13486018	13486803	-	1700.2	0	4.45e-22	3	2	0	3	2	0	2000-03-02	2000-03-02	FBtr0162568	7.23035e-22	-0.893616	-0.446744	J005	FBgn0084340	MOV_MERGE__scaffold_6680_consensus_sequence_bases_1_to_24232761	13486018	13486803	-	1821.3	0	1.17e-32	3	2	0	3	2	0	2000-03-02	2000-03-02	FBtr0162568	1.91394e-32	-0.890865	-0.445374	J005	FBgn0084340
					FBgn0084392	E005	FBgn0084392	MOV_MERGE__scaffold_6500_consensus_sequence_bases_1_to_31427968	14822838	14828638	-	430.7	0.0875861	0.0255	5	4	0	5	0	0	2000-05-04	5/0/0	FBtr0161474	0.0396596	0.557592	0.278788	E005	FBgn0084392	MOV_MERGE__scaffold_6500_consensus_sequence_bases_1_to_31427968	14822838	14828638	-	452.8	0.473052	0.148	5	4	0	5	0	0	2000-05-04	5/0/0	FBtr0161474	0.212276	0.396791	0.19839	E005	FBgn0084392
					FBgn0084512	J004	FBgn0084512	MOV_MERGE__scaffold_6498_consensus_sequence_bases_79_to_3017383	2610145	2625198	+	893.2	0.188802	0.0546	3	2	0	3	2	0	2000-03-02	2000-03-02	FBtr0164867	0.0827973	-0.449114	-0.224554	J005	FBgn0084512	MOV_MERGE__scaffold_6498_consensus_sequence_bases_79_to_3017383	2610145	2625198	+	1018.7	0.344937	0.101	3	2	0	3	2	0	2000-03-02	2000-03-02	FBtr0164867	0.149398	-0.469425	-0.234711	E002	FBgn0084512
					FBgn0084529	J004	FBgn0084529	MOV_MERGE__scaffold_6496_consensus_sequence_bases_1_to_26288139	8015387	8015879	-	132.5	0.0125569	0.00401	3	2	0	3	2	0	2000-03-02	2000-03-02	FBtr0170029	0.00638766	-0.95427	-0.476957	E001	FBgn0084529	MOV_MERGE__scaffold_6496_consensus_sequence_bases_1_to_26288139	8015387	8015879	-	127.2	0.671313	0.243	3	2	0	3	2	0	2000-03-02	2000-03-02	FBtr0170029	0.333736	0.485632	0.242717	J004	FBgn0084529
					FBgn0084543	J010	FBgn0084543	MOV_MERGE__scaffold_6500_consensus_sequence_bases_1_to_31427968	1519074	1521012	+	308.7	0.346728	0.104	6	5	0	6	5	0	2000-06-05	2000-06-05	FBtr0167730	0.152719	-0.56433	-0.282159	J008	FBgn0084543	MOV_MERGE__scaffold_6500_consensus_sequence_bases_1_to_31427968	1519074	1521012	+	294.4	0.172007	0.0486	6	5	0	6	5	0	2000-06-05	2000-06-05	FBtr0167730	0.0740155	-0.618657	-0.30932	J008	FBgn0084543
					FBgn0084572	E001	FBgn0084572	MOV_MERGE__scaffold_6540_consensus_sequence_bases_83_to_33628560	4206751	4208078	+	966	0.449418	0.14	2	1	0	2	1	0	2000-02-01	2000-02-01	FBtr0174713	0.202084	0.208086	0.104027	E002	FBgn0084572	MOV_MERGE__scaffold_6540_consensus_sequence_bases_83_to_33628560	4206751	4208078	+	1094	0.074553	0.0216	2	1	0	2	1	0	2000-02-01	2000-02-01	FBtr0174713	0.0337057	-0.361599	-0.180736	E002	FBgn0084572
					FBgn0084651	J004	FBgn0084651	MOV_MERGE__scaffold_6496_consensus_sequence_bases_1_to_26288139	4143520	4144954	+	9269.4	0	1.24e-139	3	2	0	3	2	0	2000-03-02	2000-03-02	FBtr0170728	2.02657e-139	-0.95932	-0.479605	J004	FBgn0084651	MOV_MERGE__scaffold_6496_consensus_sequence_bases_1_to_26288139	4143520	4144954	+	9230.7	0	5.7e-120	3	2	0	3	2	0	2000-03-02	2000-03-02	FBtr0170728	9.29952e-120	-0.888281	-0.444095	J004	FBgn0084651
					FBgn0084656	J004	FBgn0084656	MOV_MERGE__scaffold_6496_consensus_sequence_bases_1_to_26288139	22046108	22048439	+	2394.2	0.0513947	0.0154	3	2	0	3	2	0	2000-03-02	2000-03-02	FBtr0427242	0.0240689	-0.265313	-0.132652	E001	FBgn0084656	MOV_MERGE__scaffold_6496_consensus_sequence_bases_1_to_26288139	22046108	22048439	+	2427.2	0.00213909	0.000711	3	2	0	3	2	0	2000-03-02	2000-03-02	FBtr0427242	0.00114735	0.290636	0.145311	E002	FBgn0084656
					FBgn0084805	J071	FBgn0084805	MOV_MERGE__scaffold_6496_consensus_sequence_bases_1_to_26288139	15892681	15965688	+	619.2	0.471176	0.149	35	42	0	19	2	0	35/42/0	19/2/0	FBtr0424395;FBtr0432588;FBtr0426727;FBtr0428309;FBtr0426236	0.213887	-0.56562	-0.282808	E019	FBgn0084805	MOV_MERGE__scaffold_6496_consensus_sequence_bases_1_to_26288139	15892681	15965688	+	759	0.161536	0.0457	35	42	0	19	4	0	35/42/0	19/4/0	FBtr0424395;FBtr0432588;FBtr0426727;FBtr0428309;FBtr0426236	0.0697348	-0.797595	-0.398794	E026	FBgn0084805
					FBgn0085013	E002	FBgn0085013	MOV_MERGE__scaffold_6500_consensus_sequence_bases_1_to_31427968	25632604	25635035	-	102.3	0.925485	0.515	4	3	0	2	0	0	2000-04-03	2/0/0	FBtr0171918	0.632723	-0.311905	-0.155939	E002	FBgn0085013	MOV_MERGE__scaffold_6500_consensus_sequence_bases_1_to_31427968	25632604	25635035	-	121.7	0.0291241	0.00877	4	3	0	3	0	0	2000-04-03	3/0/0	FBtr0171918	0.0138777	-0.931423	-0.465665	E001	FBgn0085013
					FBgn0085089	E006	FBgn0085089	MOV_MERGE__scaffold_6680_consensus_sequence_bases_1_to_24232761	11770742	11780506	-	2601.7	0.000130623	4.77e-05	6	5	0	6	3	0	2000-06-05	2000-06-03	FBtr0433278	7.72906e-05	0.441332	0.220662	E003	FBgn0085089	MOV_MERGE__scaffold_6680_consensus_sequence_bases_1_to_24232761	11770742	11780506	-	2890.7	1.69213e-05	6.32e-06	6	5	0	6	3	0	2000-06-05	2000-06-03	FBtr0433278	1.02585e-05	-0.310096	-0.155036	E003	FBgn0085089
					FBgn0132807	J013	FBgn0132807	MOV_MERGE__scaffold_6540_consensus_sequence_bases_83_to_33628560	19245633	19248655	+	1500.5	4.80615e-05	1.8e-05	10	8	0	10	8	0	2000-10-08	2000-10-08	FBtr0424644;FBtr0423744	2.91439e-05	-0.829499	-0.414741	J013	FBgn0132807	MOV_MERGE__scaffold_6540_consensus_sequence_bases_83_to_33628560	19245633	19248655	+	1620	3.02159e-12	1.37e-12	10	8	0	10	8	0	2000-10-08	2000-10-08	FBtr0424644;FBtr0423744	2.2307e-12	-1.02496	-0.512468	J013	FBgn0132807
					FBgn0132809	E001	FBgn0132809	MOV_MERGE__scaffold_6540_consensus_sequence_bases_83_to_33628560	19265300	19265704	+	32932.4	0	1.46e-19	2	1	0	1	1	0	2000-02-01	2000-01-01	FBtr0428991	2.37076e-19	0.413189	0.206449	E001	FBgn0132809	MOV_MERGE__scaffold_6540_consensus_sequence_bases_83_to_33628560	19265300	19265704	+	28795	0	8.99e-111	2	1	0	1	1	0	2000-02-01	2000-01-01	FBtr0428991	1.4676e-110	0.557542	0.278599	E001	FBgn0132809
					FBgn0132810	E001	FBgn0132810	MOV_MERGE__scaffold_6540_consensus_sequence_bases_83_to_33628560	19322538	19324727	+	452.9	0.670109	0.248	2	1	0	2	1	0	2000-02-01	2000-02-01	FBtr0160769	0.339215	-0.232452	-0.116183	J003	FBgn0132810	MOV_MERGE__scaffold_6540_consensus_sequence_bases_83_to_33628560	19322538	19324727	+	593.4	0.111997	0.032	2	1	0	2	1	0	2000-02-01	2000-02-01	FBtr0160769	0.0494896	-0.640735	-0.320364	J003	FBgn0132810
					FBgn0132811	E001	FBgn0132811	MOV_MERGE__scaffold_6540_consensus_sequence_bases_83_to_33628560	19383096	19384586	+	52.4	0.982094	0.717	2	1	0	2	0	0	2000-02-01	2/0/0	FBtr0160770	0.814503	0.245582	0.122761	E001	FBgn0132811	MOV_MERGE__scaffold_6540_consensus_sequence_bases_83_to_33628560	19383096	19384586	+	51.4	0.940659	0.555	2	1	0	2	0	0	2000-02-01	2/0/0	FBtr0160770	0.671047	0.36532	0.182621	E001	FBgn0132811
					FBgn0132813	E002	FBgn0132813	MOV_MERGE__scaffold_6540_consensus_sequence_bases_83_to_33628560	19456088	19457652	+	74.4	0.929662	0.524	4	3	0	3	0	0	2000-04-03	3/0/0	FBtr0160772	0.641369	-0.339034	-0.169466	E003	FBgn0132813	MOV_MERGE__scaffold_6540_consensus_sequence_bases_83_to_33628560	19456088	19457652	+	84.9	0.913966	0.496	4	3	0	3	0	0	2000-04-03	3/0/0	FBtr0160772	0.613996	-0.347794	-0.173883	E002	FBgn0132813
					FBgn0132820	E002	FBgn0132820	MOV_MERGE__scaffold_6540_consensus_sequence_bases_83_to_33628560	19743589	19746313	+	352.6	0.122705	0.0356	6	5	0	6	5	0	2000-06-05	2000-06-05	FBtr0160779	0.0546859	0.480353	0.240164	J009	FBgn0132820	MOV_MERGE__scaffold_6540_consensus_sequence_bases_83_to_33628560	19743589	19746313	+	410.4	0.347696	0.103	6	5	0	6	5	0	2000-06-05	2000-06-05	FBtr0160779	0.150911	-0.787528	-0.393759	J009	FBgn0132820
					FBgn0132821	NA	NA	NA	NA	NA	NA	NA	NA	NA	NA	NA	NA	NA	NA	NA	NA	NA	NA	NA	NA	NA	NA	NA	NA	NA	NA	NA	NA	NA	NA	NA	NA	NA	NA	NA	NA	NA	NA	NA	NA	NA	NA	NA	NA
					FBgn0132822	J023	FBgn0132822	MOV_MERGE__scaffold_6540_consensus_sequence_bases_83_to_33628560	19865284	19869323	+	3704.9	1.03292e-08	4.4e-09	14	10	0	10	7	0	14/10/0	2000-10-07	FBtr0423809;FBtr0160781;FBtr0429349;FBtr0429165	7.14806e-09	-0.469338	-0.234663	J021	FBgn0132822	MOV_MERGE__scaffold_6540_consensus_sequence_bases_83_to_33628560	19865284	19869323	+	4286.1	5.81527e-09	2.47e-09	14	10	0	11	7	0	14/10/0	2000-11-07	FBtr0160781;FBtr0429349	4.02214e-09	-0.508682	-0.254336	J016	FBgn0132822
					FBgn0132823	E001	FBgn0132823	MOV_MERGE__scaffold_6540_consensus_sequence_bases_83_to_33628560	19882227	19887320	+	992.9	0.184306	0.0532	6	5	0	6	4	0	2000-06-05	2000-06-04	FBtr0160782	0.0807674	0.446608	0.223301	J008	FBgn0132823	MOV_MERGE__scaffold_6540_consensus_sequence_bases_83_to_33628560	19882227	19887320	+	1064.5	0.107126	0.0307	6	5	0	6	4	0	2000-06-05	2000-06-04	FBtr0160782	0.047465	-0.582042	-0.291019	J008	FBgn0132823
					FBgn0132824	E001	FBgn0132824	MOV_MERGE__scaffold_6540_consensus_sequence_bases_83_to_33628560	19887492	19888289	+	1153.9	0.00521798	0.00172	2	1	0	2	1	0	2000-02-01	2000-02-01	FBtr0160783	0.0027566	0.434023	0.216974	E001	FBgn0132824	MOV_MERGE__scaffold_6540_consensus_sequence_bases_83_to_33628560	19887492	19888289	+	1107.6	0.00140693	0.000474	2	1	0	2	1	0	2000-02-01	2000-02-01	FBtr0160783	0.000766975	0.405241	0.202588	J003	FBgn0132824
					FBgn0132828	J005	FBgn0132828	MOV_MERGE__scaffold_6540_consensus_sequence_bases_83_to_33628560	19908318	19909392	+	504	0.0523628	0.0156	3	2	0	3	2	0	2000-03-02	2000-03-02	FBtr0160787	0.024463	-0.718799	-0.359381	J005	FBgn0132828	MOV_MERGE__scaffold_6540_consensus_sequence_bases_83_to_33628560	19908318	19909392	+	472.8	0.0454568	0.0135	3	2	0	3	2	0	2000-03-02	2000-03-02	FBtr0160787	0.0211831	-0.541575	-0.270776	J005	FBgn0132828
					FBgn0132830	J008	FBgn0132830	MOV_MERGE__scaffold_6540_consensus_sequence_bases_83_to_33628560	20086791	20088415	+	835.9	7.53872e-06	2.9e-06	7	3	0	5	2	0	2000-07-03	2000-05-02	FBtr0422549;FBtr0160789;FBtr0431702	4.71198e-06	-0.634045	-0.317002	J008	FBgn0132830	MOV_MERGE__scaffold_6540_consensus_sequence_bases_83_to_33628560	20086791	20088415	+	921.7	7.735e-08	3.2e-08	7	3	0	5	2	0	2000-07-03	2000-05-02	FBtr0422549;FBtr0160789;FBtr0431702	5.19737e-08	-0.867202	-0.433573	J008	FBgn0132830
					FBgn0132831	J010	FBgn0132831	MOV_MERGE__scaffold_6540_consensus_sequence_bases_83_to_33628560	20090088	20093387	+	584.4	0.00709005	0.00231	8	6	0	7	5	0	2000-08-06	2000-07-05	FBtr0424464;FBtr0160790	0.00370732	-0.72017	-0.360075	J011	FBgn0132831	MOV_MERGE__scaffold_6540_consensus_sequence_bases_83_to_33628560	20090088	20093387	+	651.8	0.00393378	0.00128	8	6	0	7	5	0	2000-08-06	2000-07-05	FBtr0424464;FBtr0160790	0.00206411	-0.641455	-0.320719	J009	FBgn0132831
					FBgn0132833	J020	FBgn0132833	MOV_MERGE__scaffold_6540_consensus_sequence_bases_83_to_33628560	20095163	20117440	+	10780.7	2.78884e-08	1.17e-08	16	17	0	15	12	0	16/17/0	15/12/0	FBtr0429512;FBtr0431840	1.90214e-08	-0.666317	-0.333157	E013	FBgn0132833	MOV_MERGE__scaffold_6540_consensus_sequence_bases_83_to_33628560	20095163	20117440	+	11067.4	1.47972e-08	6.31e-09	16	17	0	15	12	0	16/17/0	15/12/0	FBtr0160792;FBtr0429565;FBtr0422375;FBtr0422438;FBtr0431840;FBtr0429512	1.02702e-08	-0.228373	-0.114182	J032	FBgn0132833
					FBgn0132835	J006	FBgn0132835	MOV_MERGE__scaffold_6540_consensus_sequence_bases_83_to_33628560	20138020	20141250	+	329.8	0.0837865	0.0244	5	4	0	5	4	0	2000-05-04	2000-05-04	FBtr0160794	0.0379251	-1.04307	-0.521531	E005	FBgn0132835	MOV_MERGE__scaffold_6540_consensus_sequence_bases_83_to_33628560	20138020	20141250	+	353.7	0.231673	0.0657	5	4	0	5	1	0	2000-05-04	2000-05-01	FBtr0160794	0.0988872	-0.528671	-0.264327	E005	FBgn0132835
					FBgn0132836	E001	FBgn0132836	MOV_MERGE__scaffold_6540_consensus_sequence_bases_83_to_33628560	20141825	20145217	+	317.1	0.601221	0.208	5	4	0	5	4	0	2000-05-04	2000-05-04	FBtr0160795	0.289713	0.500355	0.25017	E003	FBgn0132836	MOV_MERGE__scaffold_6540_consensus_sequence_bases_83_to_33628560	20141825	20145217	+	197.7	0.844619	0.391	5	4	0	5	2	0	2000-05-04	2000-05-02	FBtr0160795	0.503374	0.354813	0.177397	J007	FBgn0132836
					FBgn0132837	J012	FBgn0132837	MOV_MERGE__scaffold_6540_consensus_sequence_bases_83_to_33628560	20147222	20149666	+	86.4	0.94514	0.562	8	4	0	3	1	0	2000-08-04	2000-03-01	FBtr0160796;FBtr0427593;FBtr0426971	0.67673	0.301298	0.150635	J011	FBgn0132837	MOV_MERGE__scaffold_6540_consensus_sequence_bases_83_to_33628560	20147222	20149666	+	164.3	0.750224	0.299	8	4	0	4	2	0	2000-08-04	2000-04-02	FBtr0160796	0.400785	-0.595923	-0.297949	J012	FBgn0132837
					FBgn0132850	E001	FBgn0132850	MOV_MERGE__scaffold_6540_consensus_sequence_bases_83_to_33628560	20367131	20371013	+	2530.3	0.000438511	0.000156	5	4	0	5	4	0	2000-05-04	2000-05-04	FBtr0160809	0.000252007	-0.273054	-0.136517	E005	FBgn0132850	MOV_MERGE__scaffold_6540_consensus_sequence_bases_83_to_33628560	20367131	20371013	+	2766.2	0.00119053	0.000401	5	4	0	5	4	0	2000-05-04	2000-05-04	FBtr0160809	0.000648192	0.242363	0.121166	J008	FBgn0132850
					FBgn0132851	NA	NA	NA	NA	NA	NA	NA	NA	NA	NA	NA	NA	NA	NA	NA	NA	NA	NA	NA	NA	NA	NA	NA	NA	NA	NA	NA	NA	NA	NA	NA	NA	NA	NA	NA	NA	NA	NA	NA	NA	NA	NA	NA	NA
					FBgn0132852	E001	FBgn0132852	MOV_MERGE__scaffold_6540_consensus_sequence_bases_83_to_33628560	20377029	20379033	+	190.1	0.0131562	0.00418	5	4	0	5	3	0	2000-05-04	2000-05-03	FBtr0160811	0.00667155	0.851248	0.425602	J009	FBgn0132852	MOV_MERGE__scaffold_6540_consensus_sequence_bases_83_to_33628560	20377029	20379033	+	212.7	0.00300903	0.000994	5	4	0	5	4	0	2000-05-04	2000-05-04	FBtr0160811	0.00160153	-1.37176	-0.685868	E001	FBgn0132852
					FBgn0132853	E005	FBgn0132853	MOV_MERGE__scaffold_6540_consensus_sequence_bases_83_to_33628560	20379858	20385652	+	99.6	0.979752	0.699	5	4	0	3	0	0	2000-05-04	3/0/0	FBtr0433394	0.799744	-0.200458	-0.100218	E002	FBgn0132853	MOV_MERGE__scaffold_6540_consensus_sequence_bases_83_to_33628560	20379858	20385652	+	101.4	0.844679	0.391	5	4	0	3	0	0	2000-05-04	3/0/0	FBtr0433394	0.503548	-0.352949	-0.176458	E005	FBgn0132853
					FBgn0132855	E008	FBgn0132855	MOV_MERGE__scaffold_6540_consensus_sequence_bases_83_to_33628560	20406572	20416109	+	535.3	0.116983	0.0339	8	7	0	8	5	0	2000-08-07	2000-08-05	FBtr0425708	0.0521717	0.44703	0.223508	E008	FBgn0132855	MOV_MERGE__scaffold_6540_consensus_sequence_bases_83_to_33628560	20406572	20416109	+	580	0.590145	0.201	8	7	0	8	5	0	2000-08-07	2000-08-05	FBtr0425708	0.281167	0.308586	0.154288	E008	FBgn0132855
					FBgn0132857	J006	FBgn0132857	MOV_MERGE__scaffold_6540_consensus_sequence_bases_83_to_33628560	20531412	20532158	+	207.9	3.01183e-06	1.17e-06	4	3	0	4	3	0	2000-04-03	2000-04-03	FBtr0160816	1.90419e-06	-1.20551	-0.602672	J006	FBgn0132857	MOV_MERGE__scaffold_6540_consensus_sequence_bases_83_to_33628560	20531412	20532158	+	202.8	3.13935e-06	1.22e-06	4	3	0	4	3	0	2000-04-03	2000-04-03	FBtr0160816	1.97828e-06	-1.25141	-0.625625	J006	FBgn0132857
					FBgn0132858	E001	FBgn0132858	MOV_MERGE__scaffold_6540_consensus_sequence_bases_83_to_33628560	20533975	20540420	+	381.9	0.008944	0.0029	3	2	0	3	2	0	2000-03-02	2000-03-02	FBtr0160817	0.00463243	0.608511	0.304235	E001	FBgn0132858	MOV_MERGE__scaffold_6540_consensus_sequence_bases_83_to_33628560	20533975	20540420	+	346.9	0.00530013	0.00172	3	2	0	3	2	0	2000-03-02	2000-03-02	FBtr0160817	0.00275758	0.669498	0.334729	E001	FBgn0132858
					FBgn0132859	NA	NA	NA	NA	NA	NA	NA	NA	NA	NA	NA	NA	NA	NA	NA	NA	NA	NA	NA	NA	NA	NA	NA	NA	NA	NA	NA	NA	NA	NA	NA	NA	NA	NA	NA	NA	NA	NA	NA	NA	NA	NA	NA	NA
					FBgn0132860	J003	FBgn0132860	MOV_MERGE__scaffold_6540_consensus_sequence_bases_83_to_33628560	20553667	20554361	+	109.5	0.0726215	0.0213	2	1	0	2	1	0	2000-02-01	2000-02-01	FBtr0160819	0.0332296	-0.990253	-0.495063	J003	FBgn0132860	MOV_MERGE__scaffold_6540_consensus_sequence_bases_83_to_33628560	20553667	20554361	+	118.3	0.00638397	0.00206	2	1	0	2	1	0	2000-02-01	2000-02-01	FBtr0160819	0.00330376	-1.16556	-0.582705	J003	FBgn0132860
					FBgn0132862	J005	FBgn0132862	MOV_MERGE__scaffold_6540_consensus_sequence_bases_83_to_33628560	20599216	20600308	+	1244.1	6.96928e-07	2.82e-07	3	2	0	3	2	0	2000-03-02	2000-03-02	FBtr0160821	4.573e-07	-0.625625	-0.312784	J005	FBgn0132862	MOV_MERGE__scaffold_6540_consensus_sequence_bases_83_to_33628560	20599216	20600308	+	1287.5	0.000122054	4.34e-05	3	2	0	3	2	0	2000-03-02	2000-03-02	FBtr0160821	7.0419e-05	-0.605349	-0.302649	J005	FBgn0132862
					FBgn0132864	J038	FBgn0132864	MOV_MERGE__scaffold_6540_consensus_sequence_bases_83_to_33628560	20650690	20683740	+	3505.7	0.00279601	0.000944	25	21	0	25	18	0	25/21/0	25/18/0	FBtr0424037;FBtr0423886;FBtr0426361;FBtr0427913;FBtr0428371;FBtr0430273;FBtr0427734	0.00151802	-0.83353	-0.416764	J038	FBgn0132864	MOV_MERGE__scaffold_6540_consensus_sequence_bases_83_to_33628560	20650690	20683740	+	3733.3	0.0279139	0.00842	25	21	0	25	17	0	25/21/0	25/17/0	FBtr0424037;FBtr0423886;FBtr0426361;FBtr0427913;FBtr0428371;FBtr0430273;FBtr0427734	0.0133191	-0.864789	-0.432393	J045	FBgn0132864
					FBgn0132868	E005	FBgn0132868	MOV_MERGE__scaffold_6540_consensus_sequence_bases_83_to_33628560	20705108	20708916	+	346.8	0.0608218	0.018	9	8	0	6	3	0	2000-09-08	2000-06-03	FBtr0160827;FBtr0428076;FBtr0433042	0.0281246	0.510668	0.255317	J012	FBgn0132868	MOV_MERGE__scaffold_6540_consensus_sequence_bases_83_to_33628560	20705108	20708916	+	413.1	0.083588	0.0243	9	8	0	6	4	0	2000-09-08	2000-06-04	FBtr0160827;FBtr0428076;FBtr0433042	0.0377074	-0.670141	-0.335064	E005	FBgn0132868
					FBgn0132869	E002	FBgn0132869	MOV_MERGE__scaffold_6540_consensus_sequence_bases_83_to_33628560	20708957	20710028	+	95.9	0.106137	0.0308	3	2	0	3	2	0	2000-03-02	2000-03-02	FBtr0160828	0.0475655	-1.50144	-0.750286	E002	FBgn0132869	MOV_MERGE__scaffold_6540_consensus_sequence_bases_83_to_33628560	20708957	20710028	+	75.9	0.277918	0.0797	3	2	0	2	0	0	2000-03-02	2/0/0	FBtr0160828	0.118925	-1.12194	-0.560712	E002	FBgn0132869
					FBgn0132870	J006	FBgn0132870	MOV_MERGE__scaffold_6500_consensus_sequence_bases_1_to_31427968	16073711	16076360	-	791.5	0.00013039	4.76e-05	4	3	0	3	2	0	2000-04-03	2000-03-02	FBtr0160829	7.70948e-05	-0.732424	-0.366192	J005	FBgn0132870	MOV_MERGE__scaffold_6500_consensus_sequence_bases_1_to_31427968	16073711	16076360	-	912.1	1.72052e-05	6.43e-06	4	3	0	3	2	0	2000-04-03	2000-03-02	FBtr0160829	1.04301e-05	-0.683905	-0.341941	J005	FBgn0132870
					FBgn0132872	E001	FBgn0132872	MOV_MERGE__scaffold_6540_consensus_sequence_bases_83_to_33628560	20787715	20790478	+	487.7	0.0102515	0.00331	3	2	0	3	2	0	2000-03-02	2000-03-02	FBtr0160831	0.00528032	0.820167	0.410075	E001	FBgn0132872	MOV_MERGE__scaffold_6540_consensus_sequence_bases_83_to_33628560	20787715	20790478	+	460.6	0.0325256	0.00974	3	2	0	3	2	0	2000-03-02	2000-03-02	FBtr0160831	0.0153907	0.814495	0.40724	E001	FBgn0132872
					FBgn0132873	J005	FBgn0132873	MOV_MERGE__scaffold_6540_consensus_sequence_bases_83_to_33628560	20820693	20822051	+	626.5	0.0450636	0.0135	3	2	0	3	2	0	2000-03-02	2000-03-02	FBtr0160832	0.0212501	-0.443687	-0.221835	E002	FBgn0132873	MOV_MERGE__scaffold_6540_consensus_sequence_bases_83_to_33628560	20820693	20822051	+	682.6	0.0110332	0.00347	3	2	0	3	2	0	2000-03-02	2000-03-02	FBtr0160832	0.00555404	-0.417062	-0.208483	J004	FBgn0132873
					FBgn0132875	J006	FBgn0132875	MOV_MERGE__scaffold_6540_consensus_sequence_bases_83_to_33628560	20830471	20832498	+	1405.9	0.025516	0.0079	4	3	0	4	3	0	2000-04-03	2000-04-03	FBtr0160834	0.0125119	-0.421141	-0.210566	J005	FBgn0132875	MOV_MERGE__scaffold_6540_consensus_sequence_bases_83_to_33628560	20830471	20832498	+	1492	0.0188546	0.00575	4	3	0	4	3	0	2000-04-03	2000-04-03	FBtr0160834	0.00914263	-0.504886	-0.252437	J005	FBgn0132875
					FBgn0132877	J004	FBgn0132877	MOV_MERGE__scaffold_6540_consensus_sequence_bases_83_to_33628560	20835336	20836703	+	138.4	0.121592	0.0353	3	2	0	3	2	0	2000-03-02	2000-03-02	FBtr0160836	0.0542078	-0.733114	-0.366536	J004	FBgn0132877	MOV_MERGE__scaffold_6540_consensus_sequence_bases_83_to_33628560	20835336	20836703	+	147.2	0.416955	0.127	3	2	0	3	1	0	2000-03-02	2000-03-01	FBtr0160836	0.183859	-0.701369	-0.350667	J004	FBgn0132877
					FBgn0132878	J006	FBgn0132878	MOV_MERGE__scaffold_6540_consensus_sequence_bases_83_to_33628560	20838727	20840872	+	2273	0.000369152	0.000132	4	3	0	4	3	0	2000-04-03	2000-04-03	FBtr0160837	0.000213383	-0.637232	-0.318609	J006	FBgn0132878	MOV_MERGE__scaffold_6540_consensus_sequence_bases_83_to_33628560	20838727	20840872	+	2347.1	1.27672e-05	4.82e-06	4	3	0	4	3	0	2000-04-03	2000-04-03	FBtr0160837	7.81885e-06	-0.57122	-0.285605	J005	FBgn0132878
					FBgn0132879	E001	FBgn0132879	MOV_MERGE__scaffold_6540_consensus_sequence_bases_83_to_33628560	20848855	20860119	+	160.6	0.834451	0.376	5	4	0	4	0	0	2000-05-04	4/0/0	FBtr0160838	0.488944	0.316993	0.158486	E004	FBgn0132879	MOV_MERGE__scaffold_6540_consensus_sequence_bases_83_to_33628560	20848855	20860119	+	188.8	0.360597	0.107	5	4	0	4	0	0	2000-05-04	4/0/0	FBtr0160838;FBtr0422896	0.156962	-0.497848	-0.2489	E001	FBgn0132879
					FBgn0132885	J003	FBgn0132885	MOV_MERGE__scaffold_6540_consensus_sequence_bases_83_to_33628560	21145141	21146933	+	400.6	0.721947	0.281	2	1	0	2	1	0	2000-02-01	2000-02-01	FBtr0430008	0.378894	-0.40307	-0.201531	J003	FBgn0132885	MOV_MERGE__scaffold_6540_consensus_sequence_bases_83_to_33628560	21145141	21146933	+	414.1	0.735164	0.288	2	1	0	2	1	0	2000-02-01	2000-02-01	FBtr0430008	0.387186	-0.408409	-0.204201	J003	FBgn0132885
					FBgn0132886	J005	FBgn0132886	MOV_MERGE__scaffold_6540_consensus_sequence_bases_83_to_33628560	21147908	21150242	+	1896.6	2.98629e-06	1.16e-06	4	3	0	4	3	0	2000-04-03	2000-04-03	FBtr0160845	1.8858e-06	-0.496599	-0.248292	J007	FBgn0132886	MOV_MERGE__scaffold_6540_consensus_sequence_bases_83_to_33628560	21147908	21150242	+	2051.7	2.48075e-08	1.05e-08	4	3	0	4	3	0	2000-04-03	2000-04-03	FBtr0160845	1.70599e-08	-0.670156	-0.335071	J007	FBgn0132886
					FBgn0132887	E002	FBgn0132887	MOV_MERGE__scaffold_6540_consensus_sequence_bases_83_to_33628560	21152671	21154511	+	338.8	0.889106	0.45	4	3	0	4	3	0	2000-04-03	2000-04-03	FBtr0160846	0.567179	0.230692	0.115335	J006	FBgn0132887	MOV_MERGE__scaffold_6540_consensus_sequence_bases_83_to_33628560	21152671	21154511	+	359	0.805086	0.347	4	3	0	4	3	0	2000-04-03	2000-04-03	FBtr0160846	0.455447	-0.388563	-0.194277	J007	FBgn0132887
					FBgn0132891	NA	NA	NA	NA	NA	NA	NA	NA	NA	NA	NA	NA	NA	NA	NA	NA	NA	NA	NA	NA	NA	NA	NA	NA	NA	NA	NA	NA	NA	NA	NA	NA	NA	NA	NA	NA	NA	NA	NA	NA	NA	NA	NA	NA
					FBgn0132892	NA	NA	NA	NA	NA	NA	NA	NA	NA	NA	NA	NA	NA	NA	NA	NA	NA	NA	NA	NA	NA	NA	NA	NA	NA	NA	NA	NA	NA	NA	NA	NA	NA	NA	NA	NA	NA	NA	NA	NA	NA	NA	NA	NA
					FBgn0132893	J003	FBgn0132893	MOV_MERGE__scaffold_6540_consensus_sequence_bases_83_to_33628560	21245257	21245698	+	530	0.0069236	0.00226	2	1	0	1	1	0	2000-02-01	2000-01-01	FBtr0160852	0.00362361	-0.56061	-0.280267	J003	FBgn0132893	MOV_MERGE__scaffold_6540_consensus_sequence_bases_83_to_33628560	21245257	21245698	+	379.5	0.00250006	0.000827	2	1	0	1	1	0	2000-02-01	2000-01-01	FBtr0160852	0.0013339	-0.606652	-0.303287	J003	FBgn0132893
					FBgn0132897	J009	FBgn0132897	MOV_MERGE__scaffold_6540_consensus_sequence_bases_83_to_33628560	21426528	21434046	+	20427.3	0	5.53e-87	7	5	0	7	4	0	2000-07-05	2000-07-04	FBtr0429663;FBtr0424425;FBtr0160856	9.01079e-87	-0.706525	-0.353255	J009	FBgn0132897	MOV_MERGE__scaffold_6540_consensus_sequence_bases_83_to_33628560	21426528	21434046	+	21119.9	0	2.24e-57	7	5	0	7	4	0	2000-07-05	2000-07-04	FBtr0429663;FBtr0424425;FBtr0160856	3.65932e-57	-0.675587	-0.337787	J009	FBgn0132897
					FBgn0132902	E002	FBgn0132902	MOV_MERGE__scaffold_6500_consensus_sequence_bases_1_to_31427968	15924471	15925879	-	46.6	0.6134	0.214	3	2	0	2	0	0	2000-03-02	2/0/0	FBtr0160861	0.297911	-0.822357	-0.411014	E002	FBgn0132902	MOV_MERGE__scaffold_6500_consensus_sequence_bases_1_to_31427968	15924471	15925879	-	52.9	0.760034	0.307	3	2	0	2	0	0	2000-03-02	2/0/0	FBtr0160861	0.409954	-0.809434	-0.404569	E002	FBgn0132902
					FBgn0132903	J018	FBgn0132903	MOV_MERGE__scaffold_6540_consensus_sequence_bases_83_to_33628560	21527992	21531918	+	432.7	0.135695	0.0392	12	9	0	10	7	0	2000-12-09	2000-10-07	FBtr0424226;FBtr0160862	0.060189	-0.776824	-0.388407	J018	FBgn0132903	MOV_MERGE__scaffold_6540_consensus_sequence_bases_83_to_33628560	21527992	21531918	+	469.3	0.140952	0.04	12	9	0	10	7	0	2000-12-09	2000-10-07	FBtr0424226;FBtr0160862	0.0613002	-0.797855	-0.398923	J018	FBgn0132903
					FBgn0132904	E001	FBgn0132904	MOV_MERGE__scaffold_6540_consensus_sequence_bases_83_to_33628560	21532479	21533852	+	1322.7	0.165295	0.0476	3	2	0	3	2	0	2000-03-02	2000-03-02	FBtr0160863	0.0726444	0.234959	0.117461	E001	FBgn0132904	MOV_MERGE__scaffold_6540_consensus_sequence_bases_83_to_33628560	21532479	21533852	+	1444.2	0.130858	0.0372	3	2	0	3	2	0	2000-03-02	2000-03-02	FBtr0160863	0.0572186	0.240356	0.120161	J004	FBgn0132904
					FBgn0132909	E003	FBgn0132909	MOV_MERGE__scaffold_6540_consensus_sequence_bases_83_to_33628560	21607936	21609444	+	225.2	0.199064	0.0576	4	3	0	4	3	0	2000-04-03	2000-04-03	FBtr0160868	0.0871039	0.579763	0.289854	J006	FBgn0132909	MOV_MERGE__scaffold_6540_consensus_sequence_bases_83_to_33628560	21607936	21609444	+	245	0.369577	0.11	4	3	0	4	3	0	2000-04-03	2000-04-03	FBtr0160868	0.160907	-0.596838	-0.298411	E004	FBgn0132909
					FBgn0132910	E001	FBgn0132910	MOV_MERGE__scaffold_6540_consensus_sequence_bases_83_to_33628560	21610984	21611967	+	2219.9	0.00169398	0.000583	2	1	0	2	1	0	2000-02-01	2000-02-01	FBtr0160869	0.000937716	0.438983	0.219452	E001	FBgn0132910	MOV_MERGE__scaffold_6540_consensus_sequence_bases_83_to_33628560	21610984	21611967	+	2122.7	0.00148779	0.000501	2	1	0	2	1	0	2000-02-01	2000-02-01	FBtr0160869	0.000809133	0.447612	0.223769	E001	FBgn0132910
					FBgn0132911	E006	FBgn0132911	MOV_MERGE__scaffold_6540_consensus_sequence_bases_83_to_33628560	21612237	21615061	+	77.8	0.993478	0.827	7	6	0	2	0	0	2000-07-06	2/0/0	FBtr0160870	0.893243	-0.150026	-0.0750075	E006	FBgn0132911	MOV_MERGE__scaffold_6540_consensus_sequence_bases_83_to_33628560	21612237	21615061	+	69	0.962437	0.617	7	6	0	1	0	0	2000-07-06	1/0/0	FBtr0160870	0.728768	-0.320022	-0.16	NA	NA
					FBgn0132912	E001	FBgn0132912	MOV_MERGE__scaffold_6540_consensus_sequence_bases_83_to_33628560	21618557	21619301	+	3450.6	0.999276	0.928	2	1	0	1	1	0	2000-02-01	2000-01-01	FBtr0160871	0.961188	-0.0115807	-0.00578994	J003	FBgn0132912	MOV_MERGE__scaffold_6540_consensus_sequence_bases_83_to_33628560	21618557	21619301	+	3601.2	0.993901	0.799	2	1	0	1	1	0	2000-02-01	2000-01-01	FBtr0160871	0.875976	0.023557	0.0117777	J003	FBgn0132912
					FBgn0132913	NA	NA	NA	NA	NA	NA	NA	NA	NA	NA	NA	NA	NA	NA	NA	NA	NA	NA	NA	NA	NA	NA	NA	NA	NA	NA	NA	NA	NA	NA	NA	NA	NA	NA	NA	NA	NA	NA	NA	NA	NA	NA	NA	NA
					FBgn0132914	J021	FBgn0132914	MOV_MERGE__scaffold_6540_consensus_sequence_bases_83_to_33628560	21682978	21692250	+	4455.6	6.38673e-05	2.39e-05	16	16	0	13	10	0	16/16/0	13/10/0	FBtr0431063;FBtr0432134;FBtr0422197;FBtr0429903;FBtr0430620	3.87297e-05	-0.425278	-0.212637	J030	FBgn0132914	MOV_MERGE__scaffold_6540_consensus_sequence_bases_83_to_33628560	21682978	21692250	+	4957.8	0.000371731	0.000129	16	16	0	13	10	0	16/16/0	13/10/0	FBtr0422197;FBtr0430620;FBtr0431063;FBtr0429903	0.000209169	-0.397932	-0.198964	J020	FBgn0132914
					FBgn0132915	E006	FBgn0132915	MOV_MERGE__scaffold_6540_consensus_sequence_bases_83_to_33628560	21727027	21759734	+	971.9	0.0184749	0.00582	13	12	0	7	1	0	13/12/0	2000-07-01	FBtr0431815	0.00924058	1.00582	0.502906	E012	FBgn0132915	MOV_MERGE__scaffold_6540_consensus_sequence_bases_83_to_33628560	21727027	21759734	+	1152.5	0.0505294	0.0149	13	12	0	8	2	0	13/12/0	2000-08-02	FBtr0427051;FBtr0425124;FBtr0424408;FBtr0424725;FBtr0430482;FBtr0427532;FBtr0431815	0.0233783	0.367568	0.183778	E012	FBgn0132915
					FBgn0132916	NA	NA	NA	NA	NA	NA	NA	NA	NA	NA	NA	NA	NA	NA	NA	NA	NA	NA	NA	NA	NA	NA	NA	NA	NA	NA	NA	NA	NA	NA	NA	NA	NA	NA	NA	NA	NA	NA	NA	NA	NA	NA	NA	NA
					FBgn0132917	E001	FBgn0132917	MOV_MERGE__scaffold_6540_consensus_sequence_bases_83_to_33628560	21772300	21773648	+	298.7	0.533018	0.175	2	1	0	1	1	0	2000-02-01	2000-01-01	FBtr0160876	0.247889	0.402859	0.201419	E001	FBgn0132917	MOV_MERGE__scaffold_6540_consensus_sequence_bases_83_to_33628560	21772300	21773648	+	322.1	0.70785	0.266	2	1	0	1	1	0	2000-02-01	2000-01-01	FBtr0160876	0.362074	0.316585	0.158285	J003	FBgn0132917
					FBgn0132920	E002	FBgn0132920	MOV_MERGE__scaffold_6540_consensus_sequence_bases_83_to_33628560	21790609	21792231	+	114.9	0.998643	0.968	2	1	0	1	0	0	2000-02-01	1/0/0	FBtr0160879	0.987617	-0.122775	-0.0597388	E002	FBgn0132920	MOV_MERGE__scaffold_6540_consensus_sequence_bases_83_to_33628560	21790609	21792231	+	124.5	0.844555	0.391	2	1	0	1	0	0	2000-02-01	1/0/0	FBtr0160879	0.503548	-23.8628	-4.82048	E002	FBgn0132920
					FBgn0132927	E005	FBgn0132927	MOV_MERGE__scaffold_6540_consensus_sequence_bases_83_to_33628560	22007044	22032760	+	58.7	0.9988	0.976	5	4	0	1	0	0	2000-05-04	1/0/0	FBtr0160886	0.992812	-0.00177914	-0.000889403	E005	FBgn0132927	MOV_MERGE__scaffold_6540_consensus_sequence_bases_83_to_33628560	22007044	22032760	+	55	1	0.978	5	4	0	1	0	0	2000-05-04	1/0/0	FBtr0160886	0.994747	0.0178916	0.00894426	NA	NA
					FBgn0132929	NA	NA	NA	NA	NA	NA	NA	NA	NA	NA	NA	NA	NA	NA	NA	NA	NA	NA	NA	NA	NA	NA	NA	NA	NA	NA	NA	NA	NA	NA	NA	NA	NA	NA	NA	NA	NA	NA	NA	NA	NA	NA	NA	NA
					FBgn0132930	NA	NA	NA	NA	NA	NA	NA	NA	NA	NA	NA	NA	NA	NA	NA	NA	NA	NA	NA	NA	NA	NA	NA	NA	NA	NA	NA	NA	NA	NA	NA	NA	NA	NA	NA	NA	NA	NA	NA	NA	NA	NA	NA	NA
					FBgn0132939	J005	FBgn0132939	MOV_MERGE__scaffold_6540_consensus_sequence_bases_83_to_33628560	22164214	22166158	+	933.8	0.00267628	0.000905	3	2	0	3	2	0	2000-03-02	2000-03-02	FBtr0160898	0.00145628	-0.762139	-0.381063	J004	FBgn0132939	MOV_MERGE__scaffold_6540_consensus_sequence_bases_83_to_33628560	22164214	22166158	+	1019.2	0.000735464	0.00025	3	2	0	3	2	0	2000-03-02	2000-03-02	FBtr0160898	0.000404476	-0.694064	-0.347025	J005	FBgn0132939
					FBgn0132940	E002	FBgn0132940	MOV_MERGE__scaffold_6540_consensus_sequence_bases_83_to_33628560	22175913	22188309	+	149.9	0.00534009	0.00175	3	2	0	2	0	0	2000-03-02	2/0/0	FBtr0422219	0.00281501	-0.991306	-0.495479	E002	FBgn0132940	MOV_MERGE__scaffold_6540_consensus_sequence_bases_83_to_33628560	22175913	22188309	+	165.4	0.000461449	0.000159	3	2	0	2	0	0	2000-03-02	2/0/0	FBtr0422219	0.000257221	-1.11544	-0.55753	E002	FBgn0132940
					FBgn0132941	E001	FBgn0132941	MOV_MERGE__scaffold_6540_consensus_sequence_bases_83_to_33628560	22190166	22193697	+	858.7	0.132355	0.0382	2	1	0	2	1	0	2000-02-01	2000-02-01	FBtr0160900	0.0586941	0.560451	0.280221	E001	FBgn0132941	MOV_MERGE__scaffold_6540_consensus_sequence_bases_83_to_33628560	22190166	22193697	+	939.3	0.868109	0.421	2	1	0	2	1	0	2000-02-01	2000-02-01	FBtr0160900	0.536452	0.337702	0.168848	E001	FBgn0132941
					FBgn0132943	E003	FBgn0132943	MOV_MERGE__scaffold_6540_consensus_sequence_bases_83_to_33628560	22195691	22200280	+	2649.7	0	9.55e-16	8	7	0	8	7	0	2000-08-07	2000-08-07	FBtr0430724;FBtr0424586	1.55091e-15	0.676548	0.338261	E001	FBgn0132943	MOV_MERGE__scaffold_6540_consensus_sequence_bases_83_to_33628560	22195691	22200280	+	3061.4	2.62301e-14	1.4e-14	8	7	0	8	7	0	2000-08-07	2000-08-07	FBtr0430724	2.27099e-14	1.163	0.581494	E003	FBgn0132943
					FBgn0132945	E015	FBgn0132945	MOV_MERGE__scaffold_6540_consensus_sequence_bases_83_to_33628560	22207545	22214995	+	774.5	9.81456e-06	3.79e-06	16	12	0	13	6	0	16/12/0	13/6/0	FBtr0432785;FBtr0160904;FBtr0431666;FBtr0423353;FBtr0432869;FBtr0425904	6.15729e-06	-0.551552	-0.275713	E015	FBgn0132945	MOV_MERGE__scaffold_6540_consensus_sequence_bases_83_to_33628560	22207545	22214995	+	1060.9	1.79231e-07	7.31e-08	16	12	0	13	6	0	16/12/0	13/6/0	FBtr0432785;FBtr0160904;FBtr0431666;FBtr0423353;FBtr0432869;FBtr0425904	1.18791e-07	-0.576759	-0.288318	E015	FBgn0132945
					FBgn0132946	NA	NA	NA	NA	NA	NA	NA	NA	NA	NA	NA	NA	NA	NA	NA	NA	NA	NA	NA	NA	NA	E003	FBgn0132946	MOV_MERGE__scaffold_6500_consensus_sequence_bases_1_to_31427968	15798284	15799476	-	45	0.856805	0.406	3	2	0	1	0	0	2000-03-02	1/0/0	FBtr0160905	0.520014	0.724043	0.36191	NA	NA
					FBgn0132947	E004	FBgn0132947	MOV_MERGE__scaffold_6540_consensus_sequence_bases_83_to_33628560	22218448	22220365	+	77.3	0.775986	0.323	4	3	0	2	0	0	2000-04-03	2/0/0	FBtr0160906	0.428592	-0.559972	-0.279955	E004	FBgn0132947	MOV_MERGE__scaffold_6540_consensus_sequence_bases_83_to_33628560	22218448	22220365	+	93.8	0.931483	0.532	4	3	0	2	0	0	2000-04-03	2/0/0	FBtr0160906	0.649505	-0.34912	-0.174544	E002	FBgn0132947
					FBgn0132948	J007	FBgn0132948	MOV_MERGE__scaffold_6540_consensus_sequence_bases_83_to_33628560	22226665	22232304	+	1576	0.475848	0.151	4	3	0	4	3	0	2000-04-03	2000-04-03	FBtr0160907	0.216335	-0.337939	-0.168968	E001	FBgn0132948	MOV_MERGE__scaffold_6540_consensus_sequence_bases_83_to_33628560	22226665	22232304	+	1700.2	0.0824246	0.0239	4	3	0	4	3	0	2000-04-03	2000-04-03	FBtr0160907	0.0371546	0.460163	0.23008	J006	FBgn0132948
					FBgn0132950	J004	FBgn0132950	MOV_MERGE__scaffold_6540_consensus_sequence_bases_83_to_33628560	22237940	22239464	+	312.1	0.937922	0.544	3	2	0	3	2	0	2000-03-02	2000-03-02	FBtr0160909	0.660307	-0.300262	-0.150128	J005	FBgn0132950	MOV_MERGE__scaffold_6540_consensus_sequence_bases_83_to_33628560	22237940	22239464	+	337.3	0.867266	0.419	3	2	0	3	2	0	2000-03-02	2000-03-02	FBtr0160909	0.534509	-0.276854	-0.138424	E002	FBgn0132950
					FBgn0132951	E004	FBgn0132951	MOV_MERGE__scaffold_6540_consensus_sequence_bases_83_to_33628560	22243889	22247395	+	71	0.0918341	0.0267	5	4	0	2	0	0	2000-05-04	2/0/0	FBtr0423161	0.0414206	-0.967672	-0.483732	E004	FBgn0132951	MOV_MERGE__scaffold_6540_consensus_sequence_bases_83_to_33628560	22243889	22247395	+	90	0.00894104	0.00284	5	4	0	2	0	0	2000-05-04	2/0/0	FBtr0423161	0.00455349	-1.10489	-0.552329	E004	FBgn0132951
					FBgn0132952	E002	FBgn0132952	MOV_MERGE__scaffold_6540_consensus_sequence_bases_83_to_33628560	22282456	22287478	+	210.5	0.895881	0.46	5	4	0	3	0	0	2000-05-04	3/0/0	FBtr0160911	0.577701	-0.333334	-0.166664	E005	FBgn0132952	MOV_MERGE__scaffold_6540_consensus_sequence_bases_83_to_33628560	22282456	22287478	+	222.1	0.917338	0.503	5	4	0	3	0	0	2000-05-04	3/0/0	FBtr0160911	0.621347	0.217373	0.108669	E005	FBgn0132952
					FBgn0132953	E005	FBgn0132953	MOV_MERGE__scaffold_6540_consensus_sequence_bases_83_to_33628560	22287567	22292455	+	37.1	0.334563	0.0998	6	5	0	1	0	0	2000-06-05	1/0/0	FBtr0432410	0.146872	-1.35381	-0.676285	E005	FBgn0132953	MOV_MERGE__scaffold_6540_consensus_sequence_bases_83_to_33628560	22287567	22292455	+	32	0.576349	0.194	6	5	0	1	0	0	2000-06-05	1/0/0	FBtr0432410	0.272334	-1.15629	-0.577697	NA	NA
					FBgn0132957	J010	FBgn0132957	MOV_MERGE__scaffold_6500_consensus_sequence_bases_1_to_31427968	15776819	15778624	-	270	0.536374	0.176	8	4	0	3	2	0	2000-08-04	2000-03-02	FBtr0431600;FBtr0423371;FBtr0160916	0.249585	-0.410372	-0.205176	J009	FBgn0132957	MOV_MERGE__scaffold_6500_consensus_sequence_bases_1_to_31427968	15776819	15778624	-	319.5	0.464316	0.144	8	4	0	3	2	0	2000-08-04	2000-03-02	FBtr0431600;FBtr0423371;FBtr0160916	0.207555	-0.480852	-0.240419	J010	FBgn0132957
					FBgn0132958	J003	FBgn0132958	MOV_MERGE__scaffold_6540_consensus_sequence_bases_83_to_33628560	22468476	22470315	+	269.8	0.890713	0.453	2	1	0	2	1	0	2000-02-01	2000-02-01	FBtr0160917	0.5699	-0.493173	-0.246581	J003	FBgn0132958	MOV_MERGE__scaffold_6540_consensus_sequence_bases_83_to_33628560	22468476	22470315	+	300.6	0.443516	0.137	2	1	0	2	1	0	2000-02-01	2000-02-01	FBtr0160917	0.197362	-0.534848	-0.267419	E001	FBgn0132958
					FBgn0132959	E002	FBgn0132959	MOV_MERGE__scaffold_6540_consensus_sequence_bases_83_to_33628560	22486128	22489547	+	2687.1	0.117628	0.0341	2	1	0	2	1	0	2000-02-01	2000-02-01	FBtr0160918	0.0524652	-0.165979	-0.0829659	E001	FBgn0132959	MOV_MERGE__scaffold_6540_consensus_sequence_bases_83_to_33628560	22486128	22489547	+	3275	0.00660516	0.00213	2	1	0	2	1	0	2000-02-01	2000-02-01	FBtr0160918	0.00341762	0.23677	0.118372	E002	FBgn0132959
					FBgn0132960	E002	FBgn0132960	MOV_MERGE__scaffold_6540_consensus_sequence_bases_83_to_33628560	22483304	22491341	+	490	0.938307	0.545	5	4	0	3	2	0	2000-05-04	2000-03-02	FBtr0425244	0.661303	0.198823	0.0994048	E002	FBgn0132960	MOV_MERGE__scaffold_6540_consensus_sequence_bases_83_to_33628560	22483304	22491341	+	598.3	0.16508	0.0466	5	4	0	3	2	0	2000-05-04	2000-03-02	FBtr0425244	0.0711134	0.460791	0.230382	E002	FBgn0132960
					FBgn0132961	J009	FBgn0132961	MOV_MERGE__scaffold_6540_consensus_sequence_bases_83_to_33628560	22491760	22494583	+	224	3.87328e-09	1.68e-09	8	5	0	7	3	0	2000-08-05	2000-07-03	FBtr0431224;FBtr0160920;FBtr0426613	2.72348e-09	-1.36765	-0.683772	J009	FBgn0132961	MOV_MERGE__scaffold_6540_consensus_sequence_bases_83_to_33628560	22491760	22494583	+	237.4	7.75761e-08	3.21e-08	8	5	0	7	3	0	2000-08-05	2000-07-03	FBtr0431224;FBtr0160920;FBtr0426613	5.21556e-08	-1.29664	-0.648275	J009	FBgn0132961
					FBgn0132962	J017	FBgn0132962	MOV_MERGE__scaffold_6540_consensus_sequence_bases_83_to_33628560	22494612	22502453	+	2515	0.000165345	6.02e-05	9	8	0	9	5	0	2000-09-08	2000-09-05	FBtr0427410	9.75472e-05	-0.708117	-0.354056	J017	FBgn0132962	MOV_MERGE__scaffold_6540_consensus_sequence_bases_83_to_33628560	22494612	22502453	+	2697.9	0.00628086	0.00202	9	8	0	9	5	0	2000-09-08	2000-09-05	FBtr0427410	0.00325276	-0.580078	-0.290037	J017	FBgn0132962
					FBgn0132964	E001	FBgn0132964	MOV_MERGE__scaffold_6540_consensus_sequence_bases_83_to_33628560	22505895	22515226	+	1740.4	0.0394372	0.0119	2	1	0	2	1	0	2000-02-01	2000-02-01	FBtr0428255	0.018699	-0.724007	-0.361047	E001	FBgn0132964	MOV_MERGE__scaffold_6540_consensus_sequence_bases_83_to_33628560	22505895	22515226	+	1849.8	0.0503866	0.0148	2	1	0	2	1	0	2000-02-01	2000-02-01	FBtr0428255	0.0233045	-0.590331	-0.294482	E001	FBgn0132964
					FBgn0132965	J003	FBgn0132965	MOV_MERGE__scaffold_6540_consensus_sequence_bases_83_to_33628560	22520166	22521193	+	292	4.8004e-06	1.86e-06	2	1	0	2	1	0	2000-02-01	2000-02-01	FBtr0160924	3.02402e-06	-1.20906	-0.604507	J003	FBgn0132965	MOV_MERGE__scaffold_6540_consensus_sequence_bases_83_to_33628560	22520166	22521193	+	326.9	1.6348e-05	6.11e-06	2	1	0	2	1	0	2000-02-01	2000-02-01	FBtr0160924	9.91331e-06	-1.16391	-0.581933	J003	FBgn0132965
					FBgn0132966	E002	FBgn0132966	MOV_MERGE__scaffold_6540_consensus_sequence_bases_83_to_33628560	22521374	22525885	+	706	0.0255025	0.0079	16	13	0	14	10	0	16/13/0	14/10/0	FBtr0428202;FBtr0160925;FBtr0428346	0.0125055	0.600048	0.300019	E006	FBgn0132966	MOV_MERGE__scaffold_6540_consensus_sequence_bases_83_to_33628560	22521374	22525885	+	792	0.0499794	0.0147	16	13	0	14	10	0	16/13/0	14/10/0	FBtr0428202;FBtr0160925;FBtr0428346	0.0231307	0.528335	0.264163	E002	FBgn0132966
					FBgn0132967	J003	FBgn0132967	MOV_MERGE__scaffold_6540_consensus_sequence_bases_83_to_33628560	22526029	22526525	+	139.5	0.00251416	0.000853	2	1	0	2	1	0	2000-02-01	2000-02-01	FBtr0160926	0.00137176	-1.32276	-0.661155	J003	FBgn0132967	MOV_MERGE__scaffold_6540_consensus_sequence_bases_83_to_33628560	22526029	22526525	+	123.6	0.00445857	0.00145	2	1	0	2	1	0	2000-02-01	2000-02-01	FBtr0160926	0.00233206	-1.20742	-0.603529	J003	FBgn0132967
					FBgn0132968	E003	FBgn0132968	MOV_MERGE__scaffold_6500_consensus_sequence_bases_1_to_31427968	15775270	15776272	-	382.5	0.00106172	0.000371	3	2	0	3	2	0	2000-03-02	2000-03-02	FBtr0160927	0.000597711	0.641076	0.320482	E003	FBgn0132968	MOV_MERGE__scaffold_6500_consensus_sequence_bases_1_to_31427968	15775270	15776272	-	370.5	0.000801703	0.000272	3	2	0	3	2	0	2000-03-02	2000-03-02	FBtr0160927	0.000439795	0.660564	0.330229	E003	FBgn0132968
					FBgn0132970	NA	NA	NA	NA	NA	NA	NA	NA	NA	NA	NA	NA	NA	NA	NA	NA	NA	NA	NA	NA	NA	NA	NA	NA	NA	NA	NA	NA	NA	NA	NA	NA	NA	NA	NA	NA	NA	NA	NA	NA	NA	NA	NA	NA
					FBgn0132971	E003	FBgn0132971	MOV_MERGE__scaffold_6540_consensus_sequence_bases_83_to_33628560	22548145	22550155	+	91.8	0.995181	0.847	3	2	0	2	0	0	2000-03-02	2/0/0	FBtr0160930	0.906297	-0.146933	-0.0733928	E003	FBgn0132971	MOV_MERGE__scaffold_6540_consensus_sequence_bases_83_to_33628560	22548145	22550155	+	113	0.952002	0.584	3	2	0	3	0	0	2000-03-02	3/0/0	FBtr0160930	0.697699	-0.341838	-0.17075	E003	FBgn0132971
					FBgn0132972	E001	FBgn0132972	MOV_MERGE__scaffold_6540_consensus_sequence_bases_83_to_33628560	22554176	22560823	+	1282.8	2.90825e-09	1.26e-09	4	3	0	4	3	0	2000-04-03	2000-04-03	FBtr0160931	2.04054e-09	0.706709	0.353342	E001	FBgn0132972	MOV_MERGE__scaffold_6540_consensus_sequence_bases_83_to_33628560	22554176	22560823	+	1366.9	0.00267278	0.000883	4	3	0	4	3	0	2000-04-03	2000-04-03	FBtr0160931	0.00142332	0.545337	0.272659	E001	FBgn0132972
					FBgn0132973	J007	FBgn0132973	MOV_MERGE__scaffold_6540_consensus_sequence_bases_83_to_33628560	22560929	22562189	+	1127.9	1.3813e-14	6.06e-15	4	3	0	3	2	0	2000-04-03	2000-03-02	FBtr0160932	9.84786e-15	-1.0483	-0.524133	J007	FBgn0132973	MOV_MERGE__scaffold_6540_consensus_sequence_bases_83_to_33628560	22560929	22562189	+	1062.3	0	2.2e-16	4	3	0	3	2	0	2000-04-03	2000-03-02	FBtr0160932	3.58859e-16	-1.12951	-0.564737	J007	FBgn0132973
					FBgn0132974	J003	FBgn0132974	MOV_MERGE__scaffold_6540_consensus_sequence_bases_83_to_33628560	22563961	22564962	+	738.8	0.00115474	0.000402	2	1	0	2	1	0	2000-02-01	2000-02-01	FBtr0160933	0.000648621	-0.538217	-0.269089	J003	FBgn0132974	MOV_MERGE__scaffold_6540_consensus_sequence_bases_83_to_33628560	22563961	22564962	+	736.5	0.00911699	0.0029	2	1	0	2	1	0	2000-02-01	2000-02-01	FBtr0160933	0.00463836	-0.479867	-0.239917	E001	FBgn0132974
					FBgn0132977	J057	FBgn0132977	MOV_MERGE__scaffold_6540_consensus_sequence_bases_83_to_33628560	22578828	22646403	+	10107.6	3.50481e-13	1.58e-13	37	32	0	34	26	0	37/32/0	34/26/0	FBtr0425353;FBtr0431467;FBtr0423971;FBtr0428919;FBtr0424339;FBtr0428331;FBtr0426482;FBtr0430032	2.56726e-13	-0.638216	-0.319106	J067	FBgn0132977	MOV_MERGE__scaffold_6540_consensus_sequence_bases_83_to_33628560	22578828	22646403	+	11342.6	0	1.78e-20	37	32	0	34	26	0	37/32/0	34/26/0	FBtr0425353;FBtr0431467;FBtr0429815;FBtr0423971;FBtr0426413;FBtr0423770;FBtr0422425;FBtr0428145;FBtr0424452;FBtr0428831;FBtr0428919;FBtr0431423;FBtr0430858;FBtr0425945;FBtr0432587;FBtr0432786;FBtr0430422;FBtr0424339;FBtr0428331;FBtr0426482;FBtr0430032;FBtr0430258	2.89625e-20	-0.659409	-0.329702	J049	FBgn0132977
					FBgn0132980	E002	FBgn0132980	MOV_MERGE__scaffold_6540_consensus_sequence_bases_83_to_33628560	22657934	22658929	+	77.6	0.284049	0.0832	3	2	0	2	0	0	2000-03-02	2/0/0	FBtr0160940	0.123522	-0.790526	-0.395228	E002	FBgn0132980	MOV_MERGE__scaffold_6540_consensus_sequence_bases_83_to_33628560	22657934	22658929	+	79.6	0.807315	0.35	3	2	0	2	0	0	2000-03-02	2/0/0	FBtr0160940	0.45833	-0.477442	-0.238704	E001	FBgn0132980
					FBgn0132981	J009	FBgn0132981	MOV_MERGE__scaffold_6540_consensus_sequence_bases_83_to_33628560	22661309	22675521	+	3520.7	0.000341867	0.000123	7	6	0	6	6	0	2000-07-06	2000-06-06	FBtr0425693	0.000198294	-0.409298	-0.204646	J013	FBgn0132981	MOV_MERGE__scaffold_6540_consensus_sequence_bases_83_to_33628560	22661309	22675521	+	4091.6	3.33889e-09	1.43e-09	7	6	0	6	6	0	2000-07-06	2000-06-06	FBtr0424367;FBtr0425693	2.32894e-09	-0.599857	-0.299924	J011	FBgn0132981
[truncated: 7,547 more rows]
[truncated: 124 more columns]

## Sheet: IR-D mojavensis
				Gene	log2FoldChange.MmMm_45.max.abs	pvalue.MmMm_45.min.abs	padj.MmMm_45.min.abs	IRratio.Cond1.MmMm_45.min.abs	IRratio.Cond1.MmMm_45.max.abs	IRratio.Cond2.MmMm_45.min.abs	IRratio.Cond2.MmMm_45.max.abs	IR.change.MmMm_45.min.abs	IR.change.MmMm_45.max.abs	log2FoldChange.MmMm_6h.max.abs	pvalue.MmMm_6h.min.abs	padj.MmMm_6h.min.abs	IRratio.Cond1.MmMm_6h.min.abs	IRratio.Cond1.MmMm_6h.max.abs	IRratio.Cond2.MmMm_6h.min.abs	IRratio.Cond2.MmMm_6h.max.abs	IR.change.MmMm_6h.min.abs	IR.change.MmMm_6h.max.abs	log2FoldChange.MmAs_45.max.abs	pvalue.MmAs_45.min.abs	padj.MmAs_45.min.abs	IRratio.Cond1.MmAs_45.min.abs	IRratio.Cond1.MmAs_45.max.abs	IRratio.Cond2.MmAs_45.min.abs	IRratio.Cond2.MmAs_45.max.abs	IR.change.MmAs_45.min.abs	IR.change.MmAs_45.max.abs	log2FoldChange.MmAs_6h.max.abs	pvalue.MmAs_6h.min.abs	padj.MmAs_6h.min.abs	IRratio.Cond1.MmAs_6h.min.abs	IRratio.Cond1.MmAs_6h.max.abs	IRratio.Cond2.MmAs_6h.min.abs	IRratio.Cond2.MmAs_6h.max.abs	IR.change.MmAs_6h.min.abs	IR.change.MmAs_6h.max.abs	log2FoldChange.dmoj.cross_45.max.abs	pvalue.dmoj.cross_45.min.abs	padj.dmoj.cross_45.min.abs	IRratio.Cond1.dmoj.cross_45.min.abs	IRratio.Cond1.dmoj.cross_45.max.abs	IRratio.Cond2.dmoj.cross_45.min.abs	IRratio.Cond2.dmoj.cross_45.max.abs	IR.change.dmoj.cross_45.min.abs	IR.change.dmoj.cross_45.max.abs
[truncated: 11,368 more rows]
[truncated: 9 more columns]

[truncated: 2 more sheets: IR-D arizonae, omega]
